# Supplementary material for: Systems analysis of latent HIV reversal reveals altered stress kinase signaling and increased cell death in infected T cells
Source: Sci Rep. 2017 Nov 23;7:16179. doi: 10.1038/s41598-017-15532-0 (PMC5701066; doi:10.1038/s41598-017-15532-0)
Supplement: Supplementary file 2 — S1 [file 41598_2017_15532_MOESM2_ESM.xlsx]

## Sheet: Coversheet
Latent HIV infection alters systems-level signaling and regulation of cell death in T cells
Linda E. Fong1, Endah S. Sulistijo1, and Kathryn Miller-Jensen1,2*
1Department of Biomedical Engineering, Yale University, New Haven, CT, USA
2Department of Molecular, Cellular, and Developmental Biology, Yale University, New Haven, CT, USA
*Correspondance: kathryn.miller-jensen@yale.edu
Phospho-protein time course data for Donor 1 Primary TCM cells (Uninfected and Latent DHIV-infected) stimulated with CD3/CD28 Beads (1:1 cell: bead ratio)

## Sheet: Placement-primary-CD3CD28
	1	2	3	4	5	6	7	8	9	10	11	12
A	Prim-infect- 1-0	Prim-infect- 2-0	Prim-infect- 3-0	Prim-uninfect- 1-0	Prim-uninfect- 2-0	Prim-uninfect- 3-0	Prim-infect- 1-0	Prim-infect- 2-0	Prim-infect- 3-0	Prim-uninfect- 1-0	Prim-uninfect- 2-0	Prim-uninfect- 3-0	0
B	Prim-infect- 1-15	Prim-infect- 2-15	Prim-infect- 3-15	Prim-uninfect- 1-15	Prim-uninfect- 2-15	Prim-uninfect- 3-15	Prim-infect- 1-15	Prim-infect- 2-15	Prim-infect- 3-15	Prim-uninfect- 1-15	Prim-uninfect- 2-15	Prim-uninfect- 3-15	15
C	Prim-infect- 1-1	Prim-infect- 2-1	Prim-infect- 3-1	Prim-uninfect- 1-1	Prim-uninfect- 2-1	Prim-uninfect- 3-1	Prim-infect- 1-1	Prim-infect- 2-1	Prim-infect- 3-1	Prim-uninfect- 1-1	Prim-uninfect- 2-1	Prim-uninfect- 3-1	1
D	Prim-infect- 1-4	Prim-infect- 2-4	Prim-infect- 3-4	Prim-uninfect- 1-4	Prim-uninfect- 2-4	Prim-uninfect- 3-4	Prim-infect- 1-4	Prim-infect- 2-4	Prim-infect- 3-4	Prim-uninfect- 1-4	Prim-uninfect- 2-4	Prim-uninfect- 3-4	4
E	Prim-infect- 1-8	Prim-infect- 2-8	Prim-infect- 3-8	Prim-uninfect- 1-8	Prim-uninfect- 2-8	Prim-uninfect- 3-8	Prim-infect- 1-8	Prim-infect- 2-8	Prim-infect- 3-8	Prim-uninfect- 1-8	Prim-uninfect- 2-8	Prim-uninfect- 3-8	8
F	Prim-infect- 1-24	Prim-infect- 2-24	Prim-infect- 3-24	Prim-uninfect- 1-24	Prim-uninfect- 2-24	Prim-uninfect- 3-24	Prim-infect- 1-24	Prim-infect- 2-24	Prim-infect- 3-24	Prim-uninfect- 1-24	Prim-uninfect- 2-24	Prim-uninfect- 3-24	24
G	Prim-infect- 1-48	Prim-infect- 2-48	Prim-infect- 3-48	Prim-uninfect- 1-48	Prim-uninfect- 2-48	Prim-uninfect- 3-48	Prim-infect- 1-48	Prim-infect- 2-48	Prim-infect- 3-48	Prim-uninfect- 1-48	Prim-uninfect- 2-48	Prim-uninfect- 3-48	48
H	RIPA	RIPA	H+E	H+A	PBS	PBS	RIPA	RIPA	H+I	H+A	PBS	PBS
	controls	HeLa+EGF	H+E	p-ERK, p-p38
		HeLa+TNFa	H+T	p-IkBa
		HeLa+Ins	H+I	p-Akt
		HeLa+Aniso	H+A	p-JNK
		HeLa		all

## Sheet: p38 (36)
	RowNo	ColNo	RegionNumber19	RegionCount	Median	Mean	CV	StdDev	StdErr	TrimmedMean	TrimmedCV	TrimmedStdDev
Infected 1-0	1	1	36	50	5053	5130.56	0.167771	860.759	121.73	5104.45	0.141553	722.55
Infected 1-15	2	1	36	50	7389	7496.1	0.251539	1885.56	266.659	7532.89	0.161246	1214.65
Infected 1-1	3	1	36	50	4170.5	4415.22	0.263182	1162	164.332	4253	0.142767	607.186
Infected 1-4	4	1	36	50	3139.5	3110.84	0.223216	694.389	98.2015	3144.05	0.135072	424.674
Infected 1-8	5	1	36	50	6280.5	6419.04	0.15948	1023.71	144.774	6372.98	0.121744	775.872
Infected 1-24	6	1	36	50	3365.5	3826.12	1.02856	3935.39	556.549	3367.73	0.165607	557.719
Infected 1-48	7	1	36	51	7711	7873.73	0.218329	1719.06	240.716	7925.36	0.130241	1032.21
RIPA	8	1	36	50	174.5	179.68	0.351834	63.2176	8.94032	174.727	0.253267	44.2526
Infected 2-0	1	2	36	50	4827.5	4757.78	0.261896	1246.05	176.217	4873.02	0.156189	761.114
Infected 2-15	2	2	36	50	6433.5	6348.5	0.219219	1391.71	196.817	6439.23	0.14041	904.131
Infected 2-1	3	2	36	50	4683.5	4850.74	0.217713	1056.07	149.351	4782.89	0.141892	678.652
Infected 2-4	4	2	36	50	3958.5	4108.2	0.270965	1113.18	157.427	4178.64	0.165353	690.948
Infected 2-8	5	2	36	50	6228.5	5994.08	0.208968	1252.57	177.14	6089.52	0.1333	811.734
Infected 2-24	6	2	36	50	3899	3816.16	0.306646	1170.21	165.493	3884.36	0.206947	803.859
Infected 2-48	7	2	36	50	8485.5	8570.98	0.177527	1521.58	215.183	8525.95	0.142289	1213.15
RIPA	8	2	36	50	195	569.08	3.20001	1821.06	257.537	204.659	0.426996	87.3887
Infected 3-0	1	3	36	50	4921.5	5038.24	0.187263	943.474	133.427	5042.61	0.150761	760.231
Infected 3-15	2	3	36	50	6034	6127.94	0.212416	1301.67	184.085	6144.73	0.179435	1102.58
Infected 3-1	3	3	36	50	6021	6470.36	0.619183	4006.34	566.582	6032.07	0.145538	877.898
Infected 3-4	4	3	36	50	4676.5	4649	0.307814	1431.03	202.378	4802.09	0.170958	820.958
Infected 3-8	5	3	36	50	6186.5	5895.56	0.22039	1299.32	183.752	5983.55	0.134469	804.604
Infected 3-24	6	3	36	50	4246	4216.36	0.209355	882.718	124.835	4237.93	0.137053	580.822
Infected 3-48	7	3	36	50	8497.5	8218.22	0.235892	1938.61	274.161	8320.89	0.156159	1299.38
H+E	8	3	36	53	4453	4378.83	0.281564	1232.92	169.355	4377.4	0.174954	765.844
Uninfected 1-0	1	4	36	50	5184.5	5172.74	0.252825	1307.8	184.951	5252.05	0.161394	847.65
Uninfected 1-15	2	4	36	50	4898.5	4855.34	0.239627	1163.47	164.539	4861.73	0.148145	720.24
Uninfected 1-1	3	4	36	50	4500	4477.8	0.260721	1167.46	165.103	4563.32	0.128033	584.254
Uninfected 1-4	4	4	36	50	2053.5	1997.68	0.299146	597.599	84.5132	1967.64	0.180325	354.814
Uninfected 1-8	5	4	36	50	4740	4676.86	0.231703	1083.64	153.25	4679.52	0.169023	790.945
Uninfected 1-24	6	4	36	50	3760.5	3692.62	0.260369	961.443	135.969	3765.91	0.151056	568.864
Uninfected 1-48	7	4	36	50	2944.5	2892.56	0.302826	875.943	123.877	2921.64	0.185788	542.804
H+T	8	4	36	50	23279	21568.9	0.218983	4723.23	667.966	22398.8	0.0896074	2007.1
Uninfected 2-0	1	5	36	50	5815.5	5732.6	0.160553	920.388	130.163	5739.3	0.122695	704.181
Uninfected 2-15	2	5	36	50	5417.5	5199.72	0.305291	1587.43	224.496	5304.18	0.190208	1008.9
Uninfected 2-1	3	5	36	53	4061	3965.64	0.261143	1035.6	142.251	4050.23	0.16199	656.096
Uninfected 2-4	4	5	36	50	3834	3809.08	0.280884	1069.91	151.308	3865.84	0.165346	639.202
Uninfected 2-8	5	5	36	50	4708	4557.82	0.286277	1304.8	184.527	4726.61	0.130028	614.592
Uninfected 2-24	6	5	36	50	3381	3353.24	0.29671	994.94	140.706	3416.27	0.16428	561.224
Uninfected 2-48	7	5	36	65	4013	3934.26	0.298111	1172.85	145.474	3991.9	0.176143	703.145
HeLa	8	5	36	50	179.5	191.28	0.438968	83.9657	11.8745	184.045	0.29048	53.4616
Uninfected 3-0	1	6	36	50	4893.5	4860.54	0.203115	987.247	139.618	4914.61	0.125372	616.153
Uninfected 3-15	2	6	36	50	5784	5977.74	0.182623	1091.67	154.386	5949.77	0.151957	904.11
Uninfected 3-1	3	6	36	50	4065.5	4033.26	0.196228	791.439	111.926	4057.3	0.136346	553.195
Uninfected 3-4	4	6	36	50	4657	4679.02	0.188582	882.377	124.787	4668.86	0.149391	697.485
Uninfected 3-8	5	6	36	50	4548	4434.22	0.222419	986.256	139.478	4467.95	0.143256	640.061
Uninfected 3-24	6	6	36	50	3874	3786.9	0.232272	879.591	124.393	3814.55	0.162128	618.447
Uninfected 3-48	7	6	36	50	4338	4890.58	0.850835	4161.08	588.465	4397.39	0.175583	772.106
DPBS	8	6	36	50	185.5	288.42	2.36483	682.064	96.4584	188.886	0.398743	75.3171
MFI	Time (hrs)	Infected			Uninfected				FC	Time (hrs)	Infected			Uninfected
	0	5104.45	4873.02	5042.61	5252.05	5739.3	4914.61			0	1.01953	0.973301	1.00717	0.990581	1.08248	0.926938
	0.25	7532.89	6439.23	6144.73	4861.73	5304.18	5949.77			0.25	1.50456	1.28612	1.2273	0.916964	1.00041	1.12218
	1	4253	4782.89	6032.07	4563.32	4050.23	4057.3			1	0.849462	0.955298	1.2048	0.860681	0.763909	0.765241
	4	3144.05	4178.64	4802.09	1967.64	3865.84	4668.86			4	0.627968	0.834609	0.959133	0.371113	0.729131	0.880588
	8	6372.98	6089.52	5983.55	4679.52	4726.61	4467.95			8	1.27289	1.21628	1.19511	0.882598	0.89148	0.842695
	16	3367.73	3884.36	4237.93	3765.91	3416.27	3814.55			16	0.672645	0.775834	0.846453	0.710283	0.644338	0.719456
	24	7925.36	8525.95	8320.89	2921.64	3991.9	4397.39			24	1.58295	1.70291	1.66195	0.551046	0.752906	0.829385
		Infected			Uninfected				Kinetics	Time (hrs)	Infected			Uninfected
mean zero		5006.7			5301.98					0	0.644066	0.571552	0.606019	1	1	0.826017
										0.25	0.950479	0.75525	0.73847	0.925683	0.924187	1
std deviation (% of signal):		0.0239326			0.0781976					1	0.536632	0.56098	0.724931	0.868865	0.705702	0.681924
		0.109075			0.101859					4	0.396707	0.490108	0.577113	0.374642	0.673574	0.784713
		0.181866			0.0696588					8	0.804125	0.714234	0.719099	0.890991	0.823553	0.750945
		0.207214			0.396232					16	0.424931	0.455593	0.509313	0.717037	0.595243	0.641125
		0.0327457			0.02979					24	1	1	1	0.556285	0.695538	0.739085
		0.114266			0.0592725
		0.0369718			0.202217				Norm to Max	Time (hrs)	Infected			Uninfected
										0	0.618167	0.59014	0.610678	0.636041	0.695049	0.595177
mean time course:		5006.7			5301.98					0.25	0.912259	0.779813	0.744148	0.588772	0.642355	0.720538
		6705.61			5371.89					1	0.515053	0.579224	0.730505	0.552634	0.490498	0.491353
		5022.65			4223.62					4	0.380755	0.506048	0.58155	0.238288	0.468167	0.565416
		4041.59			3500.78					8	0.77179	0.737463	0.724628	0.566707	0.57241	0.541085
		6148.68			4624.7					16	0.407844	0.47041	0.513228	0.456065	0.413723	0.461955
		3830.01			3665.58					24	0.959788	1.03252	1.00769	0.35382	0.483433	0.532539
		8257.4			3770.31
maximum:		8257.4

## Sheet: pErk (38)
	RowNo	ColNo	RegionNumber19	RegionCount	Median	Mean	CV	StdDev	StdErr	TrimmedMean	TrimmedCV	TrimmedStdDev
Infected 1-0	1	1	38	52	451.5	487.865	0.445268	217.231	30.1245	464.848	0.227139	105.585
Infected 1-15	2	1	38	64	1756	1711.45	0.265679	454.697	56.8371	1731.34	0.184713	319.802
Infected 1-1	3	1	38	84	464.5	486.512	0.427627	208.046	22.6997	465.803	0.192376	89.6094
Infected 1-4	4	1	38	80	409	446.3	0.347814	155.229	17.3552	436.347	0.243099	106.076
Infected 1-8	5	1	38	50	449	461.22	0.282827	130.445	18.4477	461.409	0.220071	101.543
Infected 1-24	6	1	38	68	324	333.721	0.349008	116.471	14.1242	332.129	0.26927	89.4324
Infected 1-48	7	1	38	50	725.5	753.7	0.215737	162.601	22.9952	754.432	0.16271	122.754
RIPA	8	1	38	61	106	110.213	0.548115	60.4095	7.73464	106.564	0.408758	43.5587
Infected 2-0	1	2	38	66	371	375.773	0.343397	129.039	15.8837	370.933	0.269561	99.9893
Infected 2-15	2	2	38	75	1200	1172.13	0.243605	285.537	32.971	1177.84	0.192735	227.011
Infected 2-1	3	2	38	55	602	625.291	0.326934	204.429	27.5652	604.306	0.216246	130.679
Infected 2-4	4	2	38	55	513	510.4	0.27507	140.396	18.931	505.224	0.208294	105.235
Infected 2-8	5	2	38	72	342	363.583	0.35059	127.469	15.0223	356.875	0.286854	102.371
Infected 2-24	6	2	38	59	329	341.695	0.323203	110.437	14.3776	336.547	0.246254	82.8761
Infected 2-48	7	2	38	51	830	843.529	0.245221	206.851	28.965	834.467	0.185086	154.448
RIPA	8	2	38	77	97	103.234	0.535095	55.2399	6.29517	99.4493	0.410737	40.8475
Infected 3-0	1	3	38	61	377	379.705	0.372244	141.343	18.0971	372.618	0.242953	90.5288
Infected 3-15	2	3	38	53	986	963.66	0.343988	331.488	45.5333	976.298	0.230254	224.797
Infected 3-1	3	3	38	77	736	753.74	0.276819	208.65	23.7778	753.449	0.179097	134.941
Infected 3-4	4	3	38	69	754	772.652	0.255109	197.11	23.7293	776.349	0.20247	157.187
Infected 3-8	5	3	38	78	300.5	312.205	0.349483	109.11	12.3543	308.043	0.282929	87.1541
Infected 3-24	6	3	38	70	338.5	348.229	0.343953	119.774	14.3158	346.952	0.291094	100.995
Infected 3-48	7	3	38	66	758.5	769.212	0.297269	228.663	28.1465	771.717	0.251973	194.452
H+E	8	3	38	50	16049	15412.9	0.265414	4090.81	578.527	15864.2	0.144922	2299.08
Uninfected 1-0	1	4	38	54	482.5	506.63	0.29137	147.617	20.0881	499.458	0.240742	120.241
Uninfected 1-15	2	4	38	63	822	856.016	0.338113	289.43	36.4648	839.684	0.230316	193.393
Uninfected 1-1	3	4	38	62	319.5	338.968	0.477324	161.798	20.5483	327.625	0.356031	116.645
Uninfected 1-4	4	4	38	56	245.5	257	0.399894	102.773	13.7336	250.74	0.32403	81.2474
Uninfected 1-8	5	4	38	85	236	259.094	0.459865	119.148	12.9235	252.299	0.360759	91.019
Uninfected 1-24	6	4	38	76	397.5	420.605	0.341275	143.542	16.4654	412.088	0.227908	93.9182
Uninfected 1-48	7	4	38	63	337	354.524	0.352953	125.13	15.7649	350.474	0.287908	100.904
H+T	8	4	38	51	1818	1852.31	0.219982	407.476	57.058	1862.42	0.159683	297.397
Uninfected 2-0	1	5	38	63	383	408.635	0.378526	154.679	19.4877	397.123	0.270044	107.241
Uninfected 2-15	2	5	38	53	1119	1089.6	0.251779	274.339	37.6834	1084.64	0.189896	205.968
Uninfected 2-1	3	5	38	50	250.5	258.04	0.350608	90.4709	12.7945	254.705	0.295715	75.32
Uninfected 2-4	4	5	38	61	660	639.328	0.259289	165.771	21.2248	633.091	0.209822	132.836
Uninfected 2-8	5	5	38	77	425	435.857	0.299894	130.711	14.8959	434.812	0.219322	95.3637
Uninfected 2-24	6	5	38	65	444	466.031	0.385211	179.52	22.2667	461.61	0.321521	148.417
Uninfected 2-48	7	5	38	50	372	379.16	0.365833	138.709	19.6165	376.682	0.296452	111.668
HeLa	8	5	38	66	82	112.288	0.91391	102.621	12.6318	97.9667	0.540574	52.9582
Uninfected 3-0	1	6	38	58	410	425.293	0.374569	159.302	20.9173	420.596	0.289034	121.567
Uninfected 3-15	2	6	38	50	1146	1220.86	0.325592	397.503	56.2154	1221.61	0.24843	303.485
Uninfected 3-1	3	6	38	63	331	331.984	0.3979	132.096	16.6426	324.14	0.313867	101.737
Uninfected 3-4	4	6	38	70	653	666.086	0.277386	184.763	22.0834	661.629	0.203861	134.88
Uninfected 3-8	5	6	38	61	271	292.164	0.393742	115.037	14.729	286.891	0.323066	92.6848
Uninfected 3-24	6	6	38	65	325	367.6	0.439061	161.399	20.0191	358.271	0.341508	122.353
Uninfected 3-48	7	6	38	84	518	521.726	0.29986	156.445	17.0695	516.934	0.247326	127.851
DPBS	8	6	38	66	100.5	111.152	0.578225	64.2706	7.91117	107.083	0.46852	50.1707
MFI	Time (hrs)	Infected			Uninfected				FC	Time (hrs)	Infected			Uninfected
	0	464.848	370.933	372.618	499.458	397.123	420.596			0	1.15404	0.920888	0.92507	1.13757	0.904486	0.957949
	0.25	1731.34	1177.84	976.298	839.684	1084.64	1221.61			0.25	4.29828	2.92412	2.42378	1.91246	2.47037	2.78234
	1	465.803	604.306	753.449	327.625	254.705	324.14			1	1.15641	1.50026	1.87053	0.746198	0.580114	0.738261
	4	436.347	505.224	776.349	250.74	633.091	661.629			4	1.08329	1.25428	1.92738	0.571085	1.44193	1.50692
	8	461.409	356.875	308.043	252.299	434.812	286.891			8	1.1455	0.885986	0.764754	0.574635	0.990326	0.653422
	16	332.129	336.547	346.952	412.088	461.61	358.271			16	0.824551	0.83552	0.86135	0.938571	1.05136	0.815998
	24	754.432	834.467	771.717	350.474	376.682	516.934			24	1.87297	2.07167	1.91588	0.798238	0.85793	1.17737
		Infected			Uninfected				Kinetics	Time (hrs)	Infected			Uninfected
mean zero		402.8			439.059					0	0.268489	0.314928	0.381664	0.594817	0.366134	0.344296
										0.25	1	1	1	1	1	1
std deviation (% of signal):		0.133421			0.122097					1	0.269041	0.513065	0.771741	0.390176	0.234829	0.265338
		0.30186			0.184516					4	0.252028	0.428943	0.795197	0.298612	0.583688	0.541603
		0.236663			0.136127					8	0.266503	0.302992	0.315521	0.300469	0.400882	0.234846
		0.313892			0.445368					16	0.191833	0.285734	0.355375	0.490766	0.425589	0.293277
		0.20869			0.298593					24	0.435749	0.708475	0.790452	0.417388	0.347288	0.423157
		0.022479			0.125858
		0.0535217			0.215832				Norm to Max	Time (hrs)	Infected			Uninfected
										0	0.358912	0.2864	0.287701	0.385635	0.306621	0.324745
mean time course:		402.8			439.059					0.25	1.33678	0.909414	0.753805	0.648325	0.837455	0.943215
		1295.16			1048.65					1	0.359649	0.466588	0.581742	0.252961	0.196659	0.250271
		607.853			302.157					4	0.336906	0.390087	0.599424	0.193598	0.488813	0.510848
		572.64			515.153					8	0.356257	0.275545	0.237842	0.194801	0.33572	0.22151
		375.442			324.667					16	0.256439	0.25985	0.267883	0.318176	0.356412	0.276623
		338.543			410.657					24	0.582501	0.644296	0.595847	0.270603	0.290838	0.399128
		786.872			414.697
maximum:		1295.16

## Sheet: pIkB (67)
	RowNo	ColNo	RegionNumber19	RegionCount	Median	Mean	CV	StdDev	StdErr	TrimmedMean	TrimmedCV	TrimmedStdDev
Infected 1-0	1	1	67	71	706	725.606	0.296329	215.018	25.5179	717.413	0.244588	175.471
Infected 1-15	2	1	67	77	1231	1209.92	0.222158	268.793	30.6319	1214.64	0.178789	217.164
Infected 1-1	3	1	67	93	681	683.581	0.323139	220.891	22.9054	685.265	0.243642	166.96
Infected 1-4	4	1	67	116	381	409.888	0.389157	159.511	14.8102	397.308	0.213451	84.8058
Infected 1-8	5	1	67	96	1515.5	1496.28	0.277008	414.482	42.3029	1502.02	0.199589	299.787
Infected 1-24	6	1	67	70	1359	1332.93	0.23998	319.876	38.2325	1327.21	0.191622	254.323
Infected 1-48	7	1	67	62	1872.5	1814.06	0.15229	276.264	35.0856	1819.55	0.12799	232.884
RIPA	8	1	67	75	87	116.4	1.97287	229.642	26.5167	88.2388	0.459625	40.5568
Infected 2-0	1	2	67	70	660.5	650.943	0.345832	225.117	26.9066	653.548	0.25864	169.034
Infected 2-15	2	2	67	86	969.5	946.419	0.260451	246.495	26.5803	948.846	0.190809	181.048
Infected 2-1	3	2	67	63	884	902.937	0.322281	290.999	36.6624	886.772	0.205592	182.313
Infected 2-4	4	2	67	70	566	597.543	0.274527	164.042	19.6067	594.887	0.219475	130.563
Infected 2-8	5	2	67	60	1307.5	1283.88	0.344132	441.826	57.0395	1283.61	0.24838	318.824
Infected 2-24	6	2	67	69	1584	1599.26	0.240563	384.723	46.3152	1599.68	0.177387	283.763
Infected 2-48	7	2	67	67	2183	2148.91	0.206427	443.593	54.1935	2161.89	0.151339	327.178
RIPA	8	2	67	93	66	106.065	2.28435	242.289	25.1242	77.6747	0.562433	43.6868
Infected 3-0	1	3	67	93	727	733.344	0.305366	223.938	23.2213	740.506	0.21828	161.637
Infected 3-15	2	3	67	70	1162.5	1152.63	0.329686	380.006	45.4194	1140.32	0.187266	213.543
Infected 3-1	3	3	67	101	1205	1231.13	0.333632	410.744	40.8706	1207.15	0.194959	235.346
Infected 3-4	4	3	67	99	587	562.141	0.389186	218.778	21.988	558.09	0.307489	171.607
Infected 3-8	5	3	67	100	1374.5	1354.59	0.242059	327.891	32.7891	1354.92	0.180905	245.112
Infected 3-24	6	3	67	76	1849.5	1808.25	0.25328	457.994	52.5355	1822.53	0.168654	307.378
Infected 3-48	7	3	67	70	2332.5	2348.83	0.228192	535.985	64.0624	2350.53	0.186002	437.203
H+E	8	3	67	56	131	136.732	0.512556	70.0829	9.36523	132.52	0.374833	49.6729
Uninfected 1-0	1	4	67	73	915	962.219	0.274184	263.825	30.8784	955.323	0.211979	202.508
Uninfected 1-15	2	4	67	67	727	753.582	0.268849	202.599	24.7515	743.426	0.207133	153.988
Uninfected 1-1	3	4	67	82	868.5	864.598	0.305705	264.312	29.1884	857.838	0.22702	194.746
Uninfected 1-4	4	4	67	78	185	219.397	0.476666	104.579	11.8413	213.343	0.392808	83.8029
Uninfected 1-8	5	4	67	107	737	745.224	0.288628	215.092	20.7938	743.629	0.212888	158.31
Uninfected 1-24	6	4	67	88	1373	1374.51	0.223255	306.866	32.7121	1375.65	0.175947	242.041
Uninfected 1-48	7	4	67	68	806.5	831.162	0.391314	325.245	39.4418	823.806	0.313835	258.539
H+T	8	4	67	67	101	112.343	0.473659	53.2124	6.50093	109.361	0.38885	42.5249
Uninfected 2-0	1	5	67	63	1027	1108.21	0.724104	802.457	101.1	1018.32	0.223365	227.456
Uninfected 2-15	2	5	67	71	835	840.535	0.257466	216.409	25.683	838.778	0.213594	179.158
Uninfected 2-1	3	5	67	76	931	918.184	0.275294	252.771	28.9948	916.75	0.209782	192.317
Uninfected 2-4	4	5	67	70	276	359.814	0.658194	236.827	28.3063	331.048	0.4476	148.177
Uninfected 2-8	5	5	67	89	923	909.438	0.360261	327.635	34.7292	908.432	0.218137	198.162
Uninfected 2-24	6	5	67	68	1311.5	1306.72	0.221083	288.894	35.0335	1313.18	0.155211	203.819
Uninfected 2-48	7	5	67	78	963.5	965.154	0.307996	297.263	33.6584	956.057	0.243834	233.119
HeLa	8	5	67	72	70	85.0278	0.719802	61.2032	7.21286	79.0625	0.565048	44.6741
Uninfected 3-0	1	6	67	78	883	880.167	0.276843	243.668	27.59	888.943	0.202443	179.961
Uninfected 3-15	2	6	67	57	916	934.667	0.240239	224.543	29.7415	929.353	0.194541	180.797
Uninfected 3-1	3	6	67	81	842	853.741	0.503071	429.492	47.7214	831.342	0.234238	194.732
Uninfected 3-4	4	6	67	87	537	567.759	0.399099	226.592	24.2932	551.57	0.295852	163.183
Uninfected 3-8	5	6	67	60	673.5	687.733	0.31793	218.651	28.2278	684.074	0.213028	145.727
Uninfected 3-24	6	6	67	86	1121	1179.24	0.304073	358.576	38.6663	1168.18	0.246276	287.695
Uninfected 3-48	7	6	67	78	1105.5	1107.53	0.241065	266.985	30.2301	1095.81	0.18319	200.742
DPBS	8	6	67	53	69	102.189	1.83723	187.744	25.7887	75.8298	0.537686	40.7726
MFI	Time (hrs)	Infected			Uninfected				FC	Time (hrs)	Infected			Uninfected
	0	717.413	653.548	740.506	955.323	1018.32	888.943			0	1.01931	0.92857	1.05212	1.00118	1.0672	0.931617
	0.25	1214.64	948.846	1140.32	743.426	838.778	929.353			0.25	1.72577	1.34813	1.62019	0.779114	0.879043	0.973967
	1	685.265	886.772	1207.15	857.838	916.75	831.342			1	0.973634	1.25994	1.71514	0.899018	0.960759	0.871251
	4	397.308	594.887	558.09	213.343	331.048	551.57			4	0.5645	0.845223	0.792941	0.223584	0.34694	0.578048
	8	1502.02	1283.61	1354.92	743.629	908.432	684.074			8	2.13409	1.82377	1.92509	0.779327	0.952041	0.716913
	16	1327.21	1599.68	1822.53	1375.65	1313.18	1168.18			16	1.88572	2.27285	2.58947	1.44169	1.37622	1.22426
	24	1819.55	2161.89	2350.53	823.806	956.057	1095.81			24	2.58525	3.07163	3.33967	0.863353	1.00195	1.14842
		Infected			Uninfected				Kinetics	Time (hrs)	Infected			Uninfected
mean zero		703.822			954.194					0	0.39428	0.302305	0.315038	0.694452	0.775459	0.760964
										0.25	0.667547	0.438898	0.485134	0.540418	0.638739	0.795557
std deviation (% of signal):		0.0639986			0.0677995					1	0.376612	0.410185	0.513566	0.623587	0.698116	0.711656
		0.124522			0.111055					4	0.218354	0.275171	0.237431	0.155085	0.252097	0.472162
		0.284102			0.050328					8	0.82549	0.593746	0.576432	0.540565	0.691782	0.58559
		0.203331			0.469994					16	0.729415	0.739948	0.775369	1	1	1
		0.0806965			0.149247					24	1	1	1	0.598849	0.728049	0.938053
		0.156697			0.0827862
		0.127529			0.141902				Norm to Max	Time (hrs)	Infected			Uninfected
										0	0.3399	0.309642	0.350841	0.452619	0.482464	0.421169
mean time course:		703.822			954.194					0.25	0.575478	0.44955	0.540269	0.352225	0.397401	0.440315
		1101.27			837.186					1	0.324669	0.42014	0.571933	0.406432	0.434343	0.393879
		926.397			868.643					4	0.188239	0.281849	0.264415	0.101079	0.156846	0.261326
		516.762			365.32					8	0.711638	0.608157	0.641943	0.352321	0.430403	0.324105
		1380.19			778.712					16	0.628814	0.757907	0.863489	0.651764	0.622165	0.553467
		1583.14			1285.67					24	0.862079	1.02427	1.11365	0.390308	0.452967	0.519182
		2110.66			958.559
maximum:		2110.66

## Sheet: pJnk (34)
	RowNo	ColNo	RegionNumber19	RegionCount	Median	Mean	CV	StdDev	StdErr	TrimmedMean	TrimmedCV	TrimmedStdDev
Infected 1-0	1	7	34	50	196	210.1	0.456576	95.9267	13.5661	206.886	0.367128	75.9538
Infected 1-15	2	7	34	44	397	438.455	0.424377	186.07	28.0511	425.75	0.313958	133.668
Infected 1-1	3	7	34	50	184	246.18	1.17605	289.519	40.9442	202.5	0.427041	86.4758
Infected 1-4	4	7	34	50	132.5	151.92	0.692461	105.199	14.8773	138.955	0.375688	52.2035
Infected 1-8	5	7	34	47	437	466.723	0.34276	159.974	23.3346	466.558	0.274801	128.21
Infected 1-24	6	7	34	50	398	409.2	0.318528	130.342	18.4331	407.523	0.258398	105.303
Infected 1-48	7	7	34	50	939	907.34	0.288421	261.696	37.0094	904.545	0.214125	193.686
RIPA	8	7	34	50	145	168.5	0.506369	85.3232	12.0665	163	0.407281	66.3868
Infected 2-0	1	8	34	50	175.5	187.58	0.501655	94.1005	13.3078	178.455	0.330974	59.0638
Infected 2-15	2	8	34	49	276	297.224	0.349557	103.897	14.8424	293.467	0.286318	84.0248
Infected 2-1	3	8	34	50	154.5	175.68	0.506517	88.9848	12.5844	168.955	0.405096	68.4428
Infected 2-4	4	8	34	50	150.5	180.02	0.526243	94.7343	13.3975	173.295	0.425661	73.7651
Infected 2-8	5	8	34	29	319	311.069	0.344668	107.215	19.9094	312.037	0.274264	85.5806
Infected 2-24	6	8	34	50	476.5	500.88	0.278864	139.678	19.7534	497.477	0.22771	113.281
Infected 2-48	7	8	34	50	846.5	855.14	0.316376	270.546	38.261	861.273	0.215493	185.598
RIPA	8	8	34	50	198.5	218.96	0.452837	99.1531	14.0224	214.091	0.333459	71.3904
Infected 3-0	1	9	34	50	155.5	178.42	0.519095	92.6169	13.098	172.409	0.44026	75.9049
Infected 3-15	2	9	34	50	405	409.94	0.317318	130.081	18.3963	404.159	0.242746	98.1079
Infected 3-1	3	9	34	50	229	242.48	0.404488	98.0802	13.8706	236.818	0.317046	75.0824
Infected 3-4	4	9	34	50	203	199.3	0.466525	92.9784	13.1491	192.227	0.36056	69.3095
Infected 3-8	5	9	34	50	303.5	339.9	0.387973	131.872	18.6495	336.364	0.310158	104.326
Infected 3-24	6	9	34	50	413	437.7	0.392039	171.596	24.2673	426.023	0.290763	123.872
Infected 3-48	7	9	34	50	656	690.02	0.330806	228.262	32.2812	674.705	0.248921	167.948
H+E	8	9	34	50	490	514.96	0.434011	223.498	31.6074	490.705	0.17597	86.3491
Uninfected 1-0	1	10	34	50	192.5	215.68	0.530384	114.393	16.1776	203.614	0.401123	81.6741
Uninfected 1-15	2	10	34	50	354.5	341.62	0.351779	120.175	16.9953	338.159	0.264854	89.5627
Uninfected 1-1	3	10	34	50	158	185.5	0.459022	85.1487	12.0418	178.386	0.369632	65.9373
Uninfected 1-4	4	10	34	50	109.5	113.18	0.543993	61.5692	8.7072	108.932	0.403575	43.9621
Uninfected 1-8	5	10	34	50	320.5	314.46	0.31312	98.4638	13.9249	311.955	0.256168	79.9127
Uninfected 1-24	6	10	34	50	447.5	484.38	0.357415	173.125	24.4835	489.545	0.243354	119.133
Uninfected 1-48	7	10	34	50	385	378.36	0.301047	113.904	16.1085	369.636	0.20103	74.308
H+T	8	10	34	50	10774.5	10651.3	0.194447	2071.11	292.9	10831	0.106266	1150.96
Uninfected 2-0	1	11	34	50	168	411.7	3.97993	1638.54	231.724	172.364	0.401241	69.1594
Uninfected 2-15	2	11	34	50	306	318.24	0.47771	152.027	21.4998	301.136	0.274229	82.5804
Uninfected 2-1	3	11	34	50	175	194.6	0.674744	131.305	18.5694	178.523	0.385437	68.8093
Uninfected 2-4	4	11	34	50	144.5	163.22	0.563768	92.0182	13.0133	153.886	0.427581	65.7989
Uninfected 2-8	5	11	34	56	294.5	286.304	0.335788	96.1372	12.8469	284.3	0.254885	72.4637
Uninfected 2-24	6	11	34	50	371	375.5	0.285387	107.163	15.1551	375.955	0.238127	89.5248
Uninfected 2-48	7	11	34	50	397.5	401.7	0.344144	138.243	19.5504	393.455	0.270264	106.337
HeLa	8	11	34	50	188.5	225.2	0.560512	126.227	17.8512	213.295	0.435975	92.9915
Uninfected 3-0	1	12	34	50	194.5	202.38	0.45974	93.0422	13.1582	198.091	0.361915	71.6921
Uninfected 3-15	2	12	34	50	374.5	384.68	0.32054	123.305	17.438	380.523	0.274329	104.388
Uninfected 3-1	3	12	34	50	170	187.78	0.516926	97.0683	13.7275	178.977	0.384281	68.7775
Uninfected 3-4	4	12	34	50	206	228.22	0.515569	117.663	16.6401	218.273	0.310877	67.856
Uninfected 3-8	5	12	34	50	257.5	275.62	0.408451	112.577	15.9208	264.932	0.299259	79.2832
Uninfected 3-24	6	12	34	50	366	393.46	0.368447	144.969	20.5017	389.227	0.314516	122.418
Uninfected 3-48	7	12	34	50	442.5	471.86	0.331006	156.189	22.0884	464.455	0.265948	123.521
DPBS	8	12	34	50	206.5	225.32	0.51319	115.632	16.3528	213.591	0.346286	73.9636
MFI	Time (hrs)	Infected			Uninfected				FC	Time (hrs)	Infected			Uninfected
	0	206.886	178.455	172.409	203.614	172.364	198.091			0	1.11279	0.959863	0.927346	1.06406	0.900748	1.0352
	0.25	425.75	293.467	404.159	338.159	301.136	380.523			0.25	2.29	1.57849	2.17387	1.76717	1.5737	1.98856
	1	202.5	168.955	236.818	178.386	178.523	178.977			1	1.0892	0.908765	1.27379	0.932222	0.932935	0.93531
	4	138.955	173.295	192.227	108.932	153.886	218.273			4	0.747402	0.932114	1.03394	0.569262	0.804189	1.14066
	8	466.558	312.037	336.364	311.955	284.3	264.932			8	2.5095	1.67837	1.80922	1.63023	1.48571	1.3845
	16	407.523	497.477	426.023	489.545	375.955	389.227			16	2.19196	2.67581	2.29147	2.5583	1.96469	2.03405
	24	904.545	861.273	674.705	369.636	393.455	464.455			24	4.86533	4.63257	3.62907	1.93167	2.05614	2.42717
		Infected			Uninfected				Kinetics	Time (hrs)	Infected			Uninfected
mean zero		185.917			191.356					0	0.228719	0.207199	0.255533	0.415924	0.438078	0.426502
										0.25	0.470678	0.340736	0.599016	0.690761	0.765365	0.819289
std deviation (% of signal):		0.0990236			0.0871575					1	0.223869	0.196168	0.350995	0.364392	0.453731	0.385349
		0.189519			0.116854					4	0.153618	0.201209	0.284906	0.222516	0.391116	0.469955
		0.167355			0.00173212					8	0.515793	0.362298	0.498535	0.637233	0.722574	0.570415
		0.160593			0.342705					16	0.450528	0.577607	0.631421	1	0.955522	0.838031
		0.223557			0.0823262					24	1	1	1	0.75506	1	1
		0.10707			0.148492
		0.150138			0.12055				Norm to Max	Time (hrs)	Infected			Uninfected
										0	0.254314	0.219364	0.211933	0.250291	0.211877	0.243502
mean time course:		185.917			191.356					0.25	0.523351	0.360742	0.49681	0.41568	0.37017	0.467756
		374.459			339.939					1	0.248922	0.207687	0.291108	0.219281	0.219448	0.220007
		202.758			178.629					4	0.170809	0.213023	0.236294	0.133904	0.189164	0.268311
		168.159			160.364					8	0.573514	0.38357	0.413473	0.383469	0.349474	0.325666
		371.653			287.062					16	0.500945	0.611521	0.523686	0.601771	0.46214	0.478456
		443.674			418.242					24	1.11191	1.05872	0.829377	0.454374	0.483652	0.570928
		813.508			409.182
maximum:		813.508

## Sheet: pAkt (75)
	RowNo	ColNo	RegionNumber19	RegionCount	Median	Mean	CV	StdDev	StdErr	TrimmedMean	TrimmedCV	TrimmedStdDev
Infected 1-0	1	7	75	56	229.5	240	0.374667	89.9202	12.0161	237.4	0.313103	74.3308
Infected 1-15	2	7	75	134	216	246.649	0.581791	143.498	12.3964	232.717	0.322358	75.018
Infected 1-1	3	7	75	127	182	218.425	0.788514	172.231	15.2831	197.452	0.452036	89.2554
Infected 1-4	4	7	75	153	145	167.497	0.551461	92.3678	7.4675	160.321	0.436669	70.0073
Infected 1-8	5	7	75	108	160.5	175.713	0.474747	83.4192	8.02702	170.684	0.374435	63.91
Infected 1-24	6	7	75	66	209.5	227.061	0.392396	89.0977	10.9672	223.7	0.335457	75.0417
Infected 1-48	7	7	75	83	236	259.759	0.56803	147.551	16.1958	247.027	0.418769	103.447
RIPA	8	7	75	72	222	237.014	0.450833	106.854	12.5928	230.438	0.360134	82.9884
Infected 2-0	1	8	75	64	185.5	221.469	0.585984	129.777	16.2221	209.034	0.455182	95.1486
Infected 2-15	2	8	75	158	200.5	222.551	0.489586	108.958	8.6682	213.606	0.358273	76.529
Infected 2-1	3	8	75	91	201	214.78	0.492415	105.761	11.0868	207.716	0.376293	78.162
Infected 2-4	4	8	75	103	137	151.068	0.462414	69.8559	6.88311	146.43	0.356038	52.1347
Infected 2-8	5	8	75	115	151	188.313	1.45824	274.606	25.6072	157.282	0.407029	64.0181
Infected 2-24	6	8	75	79	196	209.658	0.445314	93.3638	10.5042	203.535	0.357014	72.665
Infected 2-48	7	8	75	102	255.5	285.441	0.500443	142.847	14.144	275.087	0.398419	109.6
RIPA	8	8	75	61	272	271.852	0.397526	108.068	13.8368	268.109	0.331434	88.8604
Infected 3-0	1	9	75	63	211	229.063	0.436359	99.9538	12.593	225.123	0.375455	84.5235
Infected 3-15	2	9	75	84	226.5	240.976	0.449661	108.358	11.8228	235.671	0.359074	84.6235
Infected 3-1	3	9	75	95	179	206.642	0.513466	106.104	10.886	201.565	0.429489	86.5697
Infected 3-4	4	9	75	100	149	159.64	0.497595	79.4361	7.94361	154.511	0.385291	59.5317
Infected 3-8	5	9	75	73	135	168.918	0.646407	109.19	12.7797	158.262	0.504308	79.8125
Infected 3-24	6	9	75	91	194	212.044	0.510128	108.17	11.3393	203.531	0.37555	76.4361
Infected 3-48	7	9	75	85	222	253.388	0.498425	126.295	13.6986	244.883	0.384436	94.1418
H+E	8	9	75	94	1243	1220.13	0.255831	312.146	32.1954	1216.1	0.188047	228.683
Uninfected 1-0	1	10	75	307	214	249.938	0.66696	166.699	9.514	229.22	0.384244	88.0765
Uninfected 1-15	2	10	75	73	190	213.849	0.524013	112.06	13.1156	207.569	0.431577	89.5822
Uninfected 1-1	3	10	75	51	158	201.627	0.585218	117.996	16.5228	190.067	0.472711	89.8467
Uninfected 1-4	4	10	75	91	136	149.956	0.450978	67.6269	7.08923	145.58	0.356348	51.8772
Uninfected 1-8	5	10	75	59	154	171.525	0.47975	82.2893	10.7132	164.075	0.346377	56.832
Uninfected 1-24	6	10	75	78	236	254.833	0.465324	118.58	13.4266	250.243	0.400211	100.15
Uninfected 1-48	7	10	75	73	184	219.466	0.540594	118.642	13.886	207.785	0.422295	87.7463
H+T	8	10	75	94	193.5	209.255	0.456912	95.6112	9.86154	202.786	0.360687	73.1422
Uninfected 2-0	1	11	75	80	194	205.5	0.416136	85.516	9.56098	201.944	0.332123	67.0705
Uninfected 2-15	2	11	75	82	184	205.329	0.636224	130.635	14.4263	190.338	0.420802	80.0945
Uninfected 2-1	3	11	75	66	196.5	226.152	0.552145	124.868	15.3702	216.833	0.424404	92.0249
Uninfected 2-4	4	11	75	76	159	182.684	0.504755	92.2108	10.5773	176.471	0.400569	70.6886
Uninfected 2-8	5	11	75	50	219.5	226.52	0.514688	116.587	16.4879	220.386	0.419346	92.4182
Uninfected 2-24	6	11	75	63	239	238.27	0.408872	97.4218	12.274	233.035	0.317049	73.8836
Uninfected 2-48	7	11	75	71	192	229.493	0.521527	119.687	14.2042	217.095	0.395703	85.9052
HeLa	8	11	75	67	207	222.746	0.450511	100.35	12.2597	219.508	0.386308	84.7977
Uninfected 3-0	1	12	75	94	197.5	232.926	0.569257	132.595	13.6761	218.738	0.407095	89.0472
Uninfected 3-15	2	12	75	64	193.5	217.922	0.459053	100.038	12.5047	213.724	0.388503	83.0324
Uninfected 3-1	3	12	75	61	173	202.475	0.491196	99.4551	12.7339	197.164	0.416688	82.1556
Uninfected 3-4	4	12	75	72	176.5	195.986	0.519254	101.767	11.9933	187.672	0.407969	76.5643
Uninfected 3-8	5	12	75	70	173.5	181.271	0.365836	66.3157	7.92624	178.419	0.289455	51.6443
Uninfected 3-24	6	12	75	80	184.5	207.45	0.455322	94.4566	10.5606	201.5	0.371165	74.7897
Uninfected 3-48	7	12	75	69	181	208.145	0.530538	110.429	13.2941	201.111	0.408489	82.1517
DPBS	8	12	75	67	262	274.896	0.493163	135.568	16.5623	266.869	0.398323	106.3
MFI	Time (hrs)	Infected			Uninfected				FC	Time (hrs)	Infected			Uninfected
	0	237.4	209.034	225.123	229.22	201.944	218.738			0	1.06052	0.933805	1.00568	1.0581	0.932191	1.00971
	0.25	232.717	213.606	235.671	207.569	190.338	213.724			0.25	1.0396	0.954225	1.0528	0.958155	0.878614	0.986567
	1	197.452	207.716	201.565	190.067	216.833	197.164			1	0.882064	0.927915	0.900436	0.877362	1.00092	0.910122
	4	160.321	146.43	154.511	145.58	176.471	187.672			4	0.716191	0.654137	0.690236	0.672009	0.814601	0.866307
	8	170.684	157.282	158.262	164.075	220.386	178.419			8	0.762483	0.702613	0.70699	0.757385	1.01732	0.823597
	16	223.7	203.535	203.531	250.243	233.035	201.5			16	0.999319	0.909238	0.909219	1.15514	1.07571	0.930139
	24	247.027	275.087	244.883	207.785	217.095	201.111			24	1.10352	1.22888	1.09395	0.959149	1.00213	0.928344
		Infected			Uninfected				Kinetics	Time (hrs)	Infected			Uninfected
mean zero		223.852			216.634					0	0.96103	0.759885	0.919307	0.915991	0.866584	1
										0.25	0.942071	0.776502	0.962382	0.829471	0.816778	0.977078
std deviation (% of signal):		0.0635479			0.0635128					1	0.799315	0.755092	0.823106	0.759529	0.930475	0.901369
		0.0526899			0.0594596					4	0.649003	0.532305	0.630959	0.581756	0.75727	0.857975
		0.0255413			0.0688673					8	0.690952	0.571752	0.646274	0.655665	0.945722	0.815676
		0.0453737			0.128304					16	0.90557	0.739894	0.831135	1	1	0.921193
		0.0460952			0.155963					24	1	1	1	0.830332	0.931599	0.919415
		0.0553774			0.108297
		0.0659201			0.0384745				Norm to Max	Time (hrs)	Infected			Uninfected
										0	0.928557	0.817609	0.880536	0.896563	0.789877	0.855563
mean time course:		223.852			216.634					0.25	0.910239	0.835488	0.921794	0.811878	0.74448	0.835952
		227.331			203.877					1	0.772306	0.812452	0.788392	0.743419	0.848113	0.771178
		202.244			201.355					4	0.627074	0.572741	0.604348	0.569417	0.69024	0.734052
		153.754			169.908					8	0.667605	0.615185	0.619018	0.641758	0.86201	0.697862
		162.076			187.627					16	0.874971	0.796099	0.796082	0.97879	0.911484	0.788139
		210.255			228.259					24	0.96621	1.07596	0.957826	0.81272	0.849138	0.786618
		255.666			208.664
maximum:		255.666
