# Supplementary material for: Systems analysis of latent HIV reversal reveals altered stress kinase signaling and increased cell death in infected T cells
Source: Sci Rep. 2017 Nov 23;7:16179. doi: 10.1038/s41598-017-15532-0 (PMC5701066; doi:10.1038/s41598-017-15532-0)
Supplement: Supplementary file 3 — S2 [file 41598_2017_15532_MOESM3_ESM.xlsx]

## Sheet: Coversheet
Latent HIV infection alters systems-level signaling and regulation of cell death in T cells
Linda E. Fong1, Endah S. Sulistijo1, and Kathryn Miller-Jensen1,2*
1Department of Biomedical Engineering, Yale University, New Haven, CT, USA
2Department of Molecular, Cellular, and Developmental Biology, Yale University, New Haven, CT, USA
*Correspondance: kathryn.miller-jensen@yale.edu
Phospho-protein time course data for Donor 2 Primary TCM cells (Uninfected and Latent DHIV-infected) stimulated with CD3/CD28 Beads (1:1 cell: bead ratio)

## Sheet: Placement-NovPrimary-CD3CD28
	1	2	3	4	5	6	7	8	9	10	11	12
A	Prim-infect- 1-0	Prim-infect- 2-0	Prim-infect- 3-0	Prim-uninfect- 1-0	Prim-uninfect- 2-0	Prim-uninfect- 3-0	Prim-infect- 1-0	Prim-infect- 2-0	Prim-infect- 3-0	Prim-uninfect- 1-0	Prim-uninfect- 2-0	Prim-uninfect- 3-0	0
B	Prim-infect- 1-15	Prim-infect- 2-15	Prim-infect- 3-15	Prim-uninfect- 1-15	Prim-uninfect- 2-15	Prim-uninfect- 3-15	Prim-infect- 1-15	Prim-infect- 2-15	Prim-infect- 3-15	Prim-uninfect- 1-15	Prim-uninfect- 2-15	Prim-uninfect- 3-15	15
C	Prim-infect- 1-1	Prim-infect- 2-1	Prim-infect- 3-1	Prim-uninfect- 1-1	Prim-uninfect- 2-1	Prim-uninfect- 3-1	Prim-infect- 1-1	Prim-infect- 2-1	Prim-infect- 3-1	Prim-uninfect- 1-1	Prim-uninfect- 2-1	Prim-uninfect- 3-1	1
D	Prim-infect- 1-4	Prim-infect- 2-4	Prim-infect- 3-4	Prim-uninfect- 1-4	Prim-uninfect- 2-4	Prim-uninfect- 3-4	Prim-infect- 1-4	Prim-infect- 2-4	Prim-infect- 3-4	Prim-uninfect- 1-4	Prim-uninfect- 2-4	Prim-uninfect- 3-4	4
E	Prim-infect- 1-8	Prim-infect- 2-8	Prim-infect- 3-8	Prim-uninfect- 1-8	Prim-uninfect- 2-8	Prim-uninfect- 3-8	Prim-infect- 1-8	Prim-infect- 2-8	Prim-infect- 3-8	Prim-uninfect- 1-8	Prim-uninfect- 2-8	Prim-uninfect- 3-8	8
F	Prim-infect- 1-24	Prim-infect- 2-24	Prim-infect- 3-24	Prim-uninfect- 1-24	Prim-uninfect- 2-24	Prim-uninfect- 3-24	Prim-infect- 1-24	Prim-infect- 2-24	Prim-infect- 3-24	Prim-uninfect- 1-24	Prim-uninfect- 2-24	Prim-uninfect- 3-24	24
G	Prim-infect- 1-48	Prim-infect- 2-48	Prim-infect- 3-48	Prim-uninfect- 1-48	Prim-uninfect- 2-48	Prim-uninfect- 3-48	Prim-infect- 1-48	Prim-infect- 2-48	Prim-infect- 3-48	Prim-uninfect- 1-48	Prim-uninfect- 2-48	Prim-uninfect- 3-48	48
H	RIPA	RIPA	RIPA	PBS	PBS	X	RIPA	RIPA	RIPA	X	X	X

## Sheet: p-p38 (36)
	RowNo	ColNo	RegionNumber19	RegionCount	Median	Mean	CV	StdDev	StdErr	TrimmedMean	TrimmedCV	TrimmedStdDev
Infected 1-0	1	1	36	50	1468.5	1453.84	0.298622	434.148	61.3978	1304.1	0.193557	276.979
Infected 1-15	2	1	36	50	1530	1537.66	0.223893	344.271	48.6873	1548.5	0.139311	215.723
Infected 1-1	3	1	36	50	1691.5	1672	0.267334	446.983	63.213	1681.45	0.198338	333.496
Infected 1-4	4	1	36	50	4466	4385.68	0.220229	965.856	136.593	4414.14	0.17327	764.837
Infected 1-8	5	1	36	50	3239	3715	0.933123	3466.55	490.244	3256.11	0.171991	560.022
Infected 1-24	6	1	36	50	2941	2955.58	0.267262	789.915	111.711	2949.68	0.179279	528.816
Infected 1-48	7	1	36	50	6676	6686.72	0.247928	1657.82	234.452	6700.91	0.150506	1008.53
RIPA	8	1	36	50	181.5	179.62	0.351159	63.0752	8.92019	179.614	0.288533	51.8245
Infected 2-0	1	2	36	50	1383	1619.22	0.928806	1503.94	212.689	1386.3	0.182717	253.299
Infected 2-15	2	2	36	50	1402.5	2024.56	1.81856	3681.78	520.683	1500.55	0.231526	347.415
Infected 2-1	3	2	36	50	1834	1856.96	0.321319	596.677	84.3829	1874.86	0.190126	356.46
Infected 2-4	4	2	36	50	4869.5	4779.28	0.260933	1247.07	176.363	4818.11	0.182716	880.347
Infected 2-8	5	2	36	50	3224	3268.16	0.184839	604.085	85.4305	3219.57	0.138095	444.605
Infected 2-24	6	2	36	50	2958.5	3049.5	0.348802	1063.67	150.426	2969.36	0.167245	496.61
Infected 2-48	7	2	36	50	5344	5854.44	0.400529	2344.87	331.615	5628.68	0.216179	1216.8
RIPA	8	2	36	50	166	193.12	0.53698	103.702	14.6656	183.273	0.3871	70.9449
Infected 3-0	1	3	36	50	1287	1296.04	0.237597	307.935	43.5486	1310.2	0.176394	231.113
Infected 3-15	2	3	36	50	1621	1639.9	0.268278	439.95	62.2183	1644.5	0.188441	309.892
Infected 3-1	3	3	36	58	1673.5	1730.69	0.228721	395.845	51.977	1725.12	0.192937	332.839
Infected 3-4	4	3	36	54	4404	4388.87	0.247091	1084.45	147.575	4423.29	0.181178	801.405
Infected 3-8	5	3	36	50	3114.5	3332.18	0.428381	1427.44	201.871	3195.27	0.216543	691.914
Infected 3-24	6	3	36	54	2992	3046.19	0.272255	829.34	112.859	3060.9	0.199057	609.294
Infected 3-48	7	3	36	57	5966	6458.88	0.582978	3765.38	498.737	6029.06	0.183282	1105.02
RIPA	8	3	36	50	160	194.9	0.716897	139.723	19.7598	175.295	0.350068	61.3653
Uninfected 1-0	1	4	36	50	905	953.5	0.405496	305.541	43.21	913.523	0.29398	225.637
Uninfected 1-15	2	4	36	50	1059	1102.54	0.320552	353.422	49.9814	1098.89	0.230428	253.214
Uninfected 1-1	3	4	36	57	1434	1411.49	0.2313	326.478	43.2431	1410.67	0.186107	262.535
Uninfected 1-4	4	4	36	50	2555.5	2507.6	0.315924	792.211	112.036	2565.45	0.21071	540.567
Uninfected 1-8	5	4	36	50	2498	3060.54	1.30473	3993.19	564.723	2519.5	0.178162	448.88
Uninfected 1-24	6	4	36	50	1529	1747.74	0.887253	1550.69	219.3	1560.34	0.21654	337.876
Uninfected 1-48	7	4	36	50	1906.5	2487.24	1.74338	4336.21	613.232	1895	0.195692	370.836
PBS	8	4	36	50	157.5	169.9	0.447959	76.1082	10.7633	167.273	0.357947	59.8748
Uninfected 2-0	1	5	36	50	959	959.94	0.291938	221.856	31.3751	954.091	0.223748	168.726
Uninfected 2-15	2	5	36	50	1105	1128.92	0.248431	280.459	39.6629	1106.8	0.173903	192.475
Uninfected 2-1	3	5	36	50	1276.5	1289.68	0.287584	370.891	52.4519	1287.66	0.215648	277.681
Uninfected 2-4	4	5	36	50	2318	2980.04	1.44454	4304.78	608.787	2387.89	0.206523	493.152
Uninfected 2-8	5	5	36	59	2257	2254.22	0.274513	618.814	80.5627	2240	0.213982	479.319
Uninfected 2-24	6	5	36	50	1442	1521.86	0.337254	513.254	72.5851	1469.18	0.2156	316.755
Uninfected 2-48	7	5	36	50	1976.5	1997.66	0.207955	415.423	58.7497	1997.8	0.164034	327.706
PBS	8	5	36	50	157	164.36	0.348105	57.2145	8.09135	160.523	0.246698	39.6006
Uninfected 3-0	1	6	36	53	938	940.962	0.339852	251.818	34.5898	950	0.264572	198.429
Uninfected 3-15	2	6	36	50	1149.5	1157.34	0.259039	299.797	42.3976	1147.8	0.217447	249.584
Uninfected 3-1	3	6	36	50	1242.5	1208.94	0.266994	322.78	45.648	1221.91	0.201769	246.543
Uninfected 3-4	4	6	36	50	3145.5	3057.66	0.21899	669.596	94.6952	3053.82	0.17612	537.838
Uninfected 3-8	5	6	36	50	2167	2195.14	0.28776	631.672	89.332	2175.05	0.193372	420.592
Uninfected 3-24	6	6	36	50	1416.5	1425.44	0.243461	347.039	49.0787	1416.75	0.170784	241.959
Uninfected 3-48	7	6	36	50	1927	2161.76	0.807156	1744.88	246.763	1941.8	0.18923	367.445
MFI	Time (hrs)	Infected			Uninfected				FC	Time (hrs)	Infected			Uninfected
	0	1304.1	1386.3	1310.2	913.523	954.091	950			0	0.977928	1.03957	0.982506	0.972656	1.01585	1.01149
	0.25	1548.5	1500.55	1644.5	1098.89	1106.8	1147.8			0.25	1.1612	1.12524	1.23319	1.17002	1.17844	1.22209
	1	1681.45	1874.86	1725.12	1410.67	1287.66	1221.91			1	1.2609	1.40594	1.29364	1.50198	1.37101	1.301
	4	4414.14	4818.11	4423.29	2565.45	2387.89	3053.82			4	3.31011	3.61304	3.31697	2.73152	2.54246	3.25149
	8	3256.11	3219.57	3195.27	2519.5	2240	2175.05			8	2.44172	2.41431	2.3961	2.68259	2.385	2.31584
	16	2949.68	2969.36	3060.9	1560.34	1469.18	1416.75			16	2.21193	2.22669	2.29533	1.66134	1.56428	1.50846
	24	6700.91	5628.68	6029.06	1895	1997.8	1941.8			24	5.02493	4.22088	4.52112	2.01766	2.12711	2.06749
		Infected			Uninfected				Kinetics	Time (hrs)	Infected			Uninfected
mean zero		1333.53			939.205					0	0.194615	0.246291	0.217315	0.356086	0.399555	0.311086
										0.25	0.231088	0.266589	0.272762	0.42834	0.463504	0.375856
std deviation (% of signal):		0.0343412			0.0237807					1	0.250929	0.333091	0.286133	0.54987	0.539246	0.400125
		0.0468525			0.0234867					4	0.658737	0.855993	0.733662	1	1	1
		0.0576195			0.0733236					8	0.485921	0.571993	0.529979	0.982087	0.938068	0.712238
		0.0506693			0.1292					16	0.440191	0.527542	0.50769	0.608212	0.615264	0.463927
		0.00950018			0.0791796					24	1	1	1	0.738661	0.836638	0.635858
		0.0198273			0.0490258
		0.0885378			0.0264627				Norm to Max	Time (hrs)	Infected			Uninfected
										0	0.213104	0.226536	0.214101	0.149279	0.155909	0.15524
mean time course:		1333.53			939.205					0.25	0.253041	0.245205	0.268729	0.17957	0.180862	0.187562
		1564.52			1117.83					1	0.274768	0.306373	0.281902	0.230518	0.210417	0.199673
		1760.48			1306.74					4	0.721317	0.787331	0.722813	0.419223	0.390206	0.499027
		4551.85			2669.05					8	0.532084	0.526112	0.522142	0.411713	0.36604	0.355426
		3223.65			2311.52					16	0.48201	0.485226	0.500183	0.254976	0.24008	0.231512
		2993.31			1482.09					24	1.095	0.919787	0.985213	0.309663	0.326461	0.31731
		6119.55			1944.86
maximum:		6119.55

## Sheet: pErk (38)
	RowNo	ColNo	RegionNumber19	RegionCount	Median	Mean	CV	StdDev	StdErr	TrimmedMean	TrimmedCV	TrimmedStdDev
Infected 1-0	1	1	38	51	184	194.608	0.375992	73.1711	10.246	192.711	0.320963	61.8531
Infected 1-15	2	1	38	60	818	840.65	0.457601	110.122	14.2166	833.5	0.357096	83.382
Infected 1-1	3	1	38	74	330	350.257	0.378174	132.458	15.3979	340.742	0.285159	97.1657
Infected 1-4	4	1	38	56	538	535.464	0.307938	164.89	22.0343	525.04	0.225454	118.372
Infected 1-8	5	1	38	68	159	176.412	0.561716	99.0934	12.0168	167.548	0.393807	65.9818
Infected 1-24	6	1	38	50	492	527.54	0.446302	235.442	33.2966	495.523	0.231099	114.515
Infected 1-48	7	1	38	65	557	598.815	0.51414	153.633	19.0558	583.576	0.352792	100.043
RIPA	8	1	38	64	67.5	79.375	0.665381	52.8146	6.60182	73.7414	0.462814	34.1285
Infected 2-0	1	2	38	86	175.5	185.233	0.418514	77.5225	8.35946	181.077	0.329618	59.6861
Infected 2-15	2	2	38	62	723.5	734.177	0.418833	98.0812	12.4563	729.25	0.356048	81.624
Infected 2-1	3	2	38	57	322	346	0.368268	127.421	16.8773	334.196	0.255773	85.4782
Infected 2-4	4	2	38	84	489	507.619	0.382604	194.217	21.1908	490.724	0.256674	125.956
Infected 2-8	5	2	38	62	160.5	178.645	0.632114	112.924	14.3414	168.089	0.451393	75.8744
Infected 2-24	6	2	38	76	530	564.921	0.425801	240.544	27.5923	547.324	0.255816	140.014
Infected 2-48	7	2	38	58	554.5	563.052	0.389337	102.416	13.4479	560.962	0.318849	83.2073
RIPA	8	2	38	63	70	83.7143	0.666441	55.7906	7.02896	80.5263	0.542039	43.6484
Infected 3-0	1	3	38	53	162	179.623	0.457473	82.1725	11.2873	174.064	0.358181	62.3463
Infected 3-15	2	3	38	57	825	855.123	0.614511	156.776	20.7655	836.804	0.330477	78.2583
Infected 3-1	3	3	38	50	280.5	319.32	0.417794	133.41	18.867	312.091	0.306544	95.6694
Infected 3-4	4	3	38	50	451	454.08	0.373276	169.497	23.9705	451.614	0.247104	111.596
Infected 3-8	5	3	38	76	165	167.355	0.522173	87.3884	10.0241	160.368	0.331626	53.182
Infected 3-24	6	3	38	50	567	572.96	0.334189	191.477	27.079	569.318	0.245751	139.91
Infected 3-48	7	3	38	54	549.5	561.426	0.537461	140.506	19.1205	545.521	0.273535	67.1584
RIPA	8	3	38	90	67.5	73.7444	0.482599	35.589	3.75141	72.1875	0.36962	26.6819
Uninfected 1-0	1	4	38	51	182	199.804	0.511371	51.0369	7.14659	197.822	0.442584	43.2946
Uninfected 1-15	2	4	38	51	279	283.824	0.442398	81.3232	11.3875	276.911	0.296931	52.5304
Uninfected 1-1	3	4	38	50	227.5	242.16	0.35344	85.589	12.1041	237.159	0.285625	67.7385
Uninfected 1-4	4	4	38	63	263	302.206	0.912731	275.833	34.7517	270.351	0.378208	102.249
Uninfected 1-8	5	4	38	52	208.5	219.269	0.42607	93.424	12.9556	217.13	0.350839	76.1777
Uninfected 1-24	6	4	38	52	460	498.154	0.322588	160.698	22.2849	490.478	0.244377	119.862
Uninfected 1-48	7	4	38	59	429	434.831	0.423431	99.4345	12.9453	427.396	0.289031	65.7245
PBS	8	4	38	83	75	80.2048	0.540532	43.3533	4.75864	78.72	0.456976	35.9732
Uninfected 2-0	1	5	38	71	194	199.282	0.521258	51.7514	6.14176	196.841	0.373543	36.1744
Uninfected 2-15	2	5	38	83	256	267.59	0.421413	70.6247	7.75207	264.107	0.346349	56.8382
Uninfected 2-1	3	5	38	51	220	237.275	0.344	81.6223	11.4294	234.044	0.280139	65.565
Uninfected 2-4	4	5	38	59	215	229.153	0.406429	93.1343	12.1251	224.415	0.320341	71.8895
Uninfected 2-8	5	5	38	50	199	193.28	0.475936	91.9889	13.0092	189.409	0.358582	67.9187
Uninfected 2-24	6	5	38	50	427.5	416.48	0.323174	134.596	19.0347	418.477	0.236142	98.8201
Uninfected 2-48	7	5	38	57	476	477.737	0.342705	95.1819	12.6071	475.039	0.261168	71.8315
PBS	8	5	38	64	59	74.5	0.859926	64.0645	8.00806	66.5345	0.515193	34.2781
Uninfected 3-0	1	6	38	50	183	196.92	0.704634	68.2931	9.65811	190.909	0.52582	47.8018
Uninfected 3-15	2	6	38	53	249	265.472	0.458739	75.9082	10.4268	261.532	0.349803	56.5043
Uninfected 3-1	3	6	38	63	247	264.222	0.434652	114.845	14.4691	254.649	0.331616	84.4458
Uninfected 3-4	4	6	38	52	265	271.654	0.380371	103.329	14.3292	266.696	0.299028	79.7496
Uninfected 3-8	5	6	38	59	213	245.525	0.697437	171.239	22.2934	225.509	0.290131	65.4272
Uninfected 3-24	6	6	38	50	468	482.26	0.299345	144.362	20.4159	474.75	0.231116	109.722
Uninfected 3-48	7	6	38	53	460	475.792	0.471983	130.169	17.8801	461.426	0.298662	78.0779
MFI	Time (hrs)	Infected			Uninfected				FC	Time (hrs)	Infected			Uninfected
	0	192.711	181.077	174.064	197.822	196.841	190.909			0	1.05527	0.991565	0.953162	1.01348	1.00846	0.978064
	0.25	833.5	729.25	836.804	276.911	264.107	261.532			0.25	4.56419	3.99332	4.58228	1.41867	1.35307	1.33988
	1	340.742	334.196	312.091	237.159	234.044	254.649			1	1.86588	1.83004	1.70899	1.21501	1.19905	1.30462
	4	525.04	490.724	451.614	270.351	224.415	266.696			4	2.87508	2.68717	2.47301	1.38506	1.14972	1.36633
	8	167.548	168.089	160.368	217.13	189.409	225.509			8	0.917484	0.920446	0.878162	1.1124	0.970379	1.15533
	16	495.523	547.324	569.318	490.478	418.477	474.75			16	2.71345	2.99711	3.11755	2.51281	2.14394	2.43223
	24	583.576	560.962	545.521	427.396	475.039	461.426			24	3.19562	3.07179	2.98724	2.18963	2.43372	2.36397
		Infected			Uninfected				Kinetics	Time (hrs)	Infected			Uninfected
mean zero		182.617			195.191					0	0.231207	0.248306	0.20801	0.403325	0.414368	0.402126
										0.25	1	1	1	0.564574	0.555968	0.550883
std deviation (% of signal):		0.0515756			0.0191629					1	0.408809	0.458274	0.372956	0.483526	0.492684	0.536386
		0.0764703			0.0307911					4	0.629922	0.672916	0.539689	0.551199	0.472414	0.56176
		0.0456319			0.0459048					8	0.201018	0.230496	0.191643	0.442691	0.398723	0.475007
		0.075112			0.100588					16	0.594508	0.750529	0.680348	1	0.880932	1
		0.0260709			0.0896801					24	0.700151	0.769231	0.65191	0.871387	1	0.971934
		0.0705034			0.0820738
		0.0339753			0.0539784				Norm to Max	Time (hrs)	Infected			Uninfected
										0	0.240934	0.226388	0.21762	0.247324	0.246097	0.238681
mean time course:		182.617			195.191					0.25	1.04207	0.911732	1.0462	0.346203	0.330195	0.326976
		799.851			267.517					1	0.426007	0.417823	0.390186	0.296504	0.29261	0.318371
		329.01			241.951					4	0.656422	0.613519	0.564622	0.338001	0.280571	0.333432
		489.126			253.821					8	0.209474	0.210151	0.200497	0.271463	0.236805	0.281939
		165.335			210.683					16	0.619519	0.684282	0.71178	0.613212	0.523194	0.593548
		537.388			461.235					24	0.729606	0.701332	0.682028	0.534345	0.593909	0.576889
		563.353			454.62
maximum:		799.851

## Sheet: pIkB (67)
	RowNo	ColNo	RegionNumber19	RegionCount	Median	Mean	CV	StdDev	StdErr	TrimmedMean	TrimmedCV	TrimmedStdDev
Infected 1-0	1	1	67	53	1212	1277.53	0.259498	331.516	45.5373	1272.72	0.212593	270.572
Infected 1-15	2	1	67	53	1265	1855.87	2.28492	4240.51	582.479	1281.98	0.241993	310.23
Infected 1-1	3	1	67	63	1827	2332.95	1.68091	3921.47	494.059	1848.14	0.208351	385.063
Infected 1-4	4	1	67	73	3752	4141.37	0.721791	2989.2	349.86	3868.09	0.200683	776.26
Infected 1-8	5	1	67	59	4520	4946.83	0.696252	3444.24	448.402	4535	0.164118	744.276
Infected 1-24	6	1	67	64	4020.5	4098.14	0.206484	846.2	105.775	4075.88	0.175027	713.391
Infected 1-48	7	1	67	61	6137	6885.34	0.609481	4196.49	537.305	6210	0.149686	929.551
RIPA	8	1	67	82	319.5	411.415	1.63709	673.523	74.3782	338.149	0.25617	86.6237
Infected 2-0	1	2	67	69	1253	1238.68	0.222927	276.136	33.2428	1236.14	0.185886	229.782
Infected 2-15	2	2	67	65	1238	1248.91	0.243016	303.504	37.6451	1246.76	0.190557	237.579
Infected 2-1	3	2	67	61	2187	2270.1	0.209588	475.785	60.918	2247.56	0.164091	368.805
Infected 2-4	4	2	67	82	3660	4489.35	0.974801	4376.23	483.274	3776.58	0.186161	703.052
Infected 2-8	5	2	67	55	4608	4665.24	0.205144	957.045	129.048	4665.06	0.169826	792.249
Infected 2-24	6	2	67	79	4373	4380.3	0.236585	1036.31	116.594	4366.85	0.188321	822.368
Infected 2-48	7	2	67	52	5276	5446.48	0.274939	1497.45	207.659	5476.65	0.202113	1106.9
RIPA	8	2	67	71	329	335.056	0.342653	114.808	13.6252	330.111	0.256473	84.6644
Infected 3-0	1	3	67	57	1257	1274.26	0.27443	349.696	46.3184	1273.37	0.204783	260.766
Infected 3-15	2	3	67	58	1361	1400.29	0.252124	353.048	46.3575	1384.29	0.199445	276.09
Infected 3-1	3	3	67	62	1978.5	1988.16	0.271283	539.355	68.4981	1961.38	0.211604	415.035
Infected 3-4	4	3	67	61	3679	3979.54	0.763998	3040.36	389.278	3677.96	0.203493	748.439
Infected 3-8	5	3	67	57	4427	4444.86	0.233257	1036.79	137.327	4442.69	0.169382	752.511
Infected 3-24	6	3	67	82	4416	4689.09	0.551939	2588.09	285.807	4443	0.168129	746.997
Infected 3-48	7	3	67	50	5184.5	5240.62	0.273358	1432.56	202.595	5311.68	0.215335	1143.79
RIPA	8	3	67	79	352	442.861	1.38707	614.277	69.1116	357.296	0.273549	97.7379
Uninfected 1-0	1	4	67	56	1278	1286.36	0.259987	204.442	27.3198	1284.04	0.219405	172.023
Uninfected 1-15	2	4	67	50	1002	1040.54	0.270129	281.08	39.7507	1025.55	0.208797	214.131
Uninfected 1-1	3	4	67	66	2463.5	2517.88	0.317694	799.916	98.4628	2481.8	0.182807	453.689
Uninfected 1-4	4	4	67	76	2989.5	2929.92	0.258095	756.197	86.7417	2949.88	0.179233	528.717
Uninfected 1-8	5	4	67	60	3311	3349.82	0.255774	856.796	110.612	3342.91	0.193725	647.604
Uninfected 1-24	6	4	67	69	3303	3245.71	0.227607	738.748	88.9348	3255.3	0.173161	563.691
Uninfected 1-48	7	4	67	60	5259.5	5384.3	0.208874	1124.64	145.19	5387.28	0.162343	874.584
PBS	8	4	67	71	380	736.423	4.0113	2954.01	350.577	384.127	0.275073	105.663
Uninfected 2-0	1	5	67	56	1244	1263.11	0.274577	209.531	27.9998	1257.6	0.194087	147.04
Uninfected 2-15	2	5	67	74	1059	1110.24	0.496767	551.533	64.1144	1056.61	0.208959	220.787
Uninfected 2-1	3	5	67	53	2667	2543.19	0.326969	831.543	114.221	2580.62	0.22835	589.283
Uninfected 2-4	4	5	67	60	2512	2636.67	0.23295	614.211	79.2943	2629.17	0.200658	527.563
Uninfected 2-8	5	5	67	62	3175	4035.56	1.28924	5202.79	660.755	3153.18	0.178664	563.359
Uninfected 2-24	6	5	67	50	2938.5	2996.72	0.239383	717.365	101.451	3025	0.174782	528.714
Uninfected 2-48	7	5	67	69	5855	6207.54	0.536929	3333	401.247	5907.79	0.167233	987.98
PBS	8	5	67	71	348	360.662	0.415332	149.794	17.7773	348.46	0.264495	92.166
Uninfected 3-0	1	6	67	50	1200	1215.08	0.294923	240.386	33.9957	1299.52	0.235085	187.956
Uninfected 3-15	2	6	67	62	1009.5	1016.81	0.264716	269.165	34.184	1012.84	0.228871	231.81
Uninfected 3-1	3	6	67	60	2616.5	2670.78	0.248435	663.516	85.6595	2693.56	0.183699	494.803
Uninfected 3-4	4	6	67	61	3005	3222.98	0.338894	1092.25	139.848	3104.13	0.170119	528.071
Uninfected 3-8	5	6	67	86	3603.5	3712.98	0.279054	1036.12	111.728	3658.63	0.174087	636.92
Uninfected 3-24	6	6	67	62	3602.5	4094.85	0.890195	3645.22	462.944	3664.21	0.155512	569.828
Uninfected 3-48	7	6	67	61	4193	4558.98	0.480369	3150.73	403.41	4207.4	0.176426	1095.15
MFI	Time (hrs)	Infected			Uninfected				FC	Time (hrs)	Infected			Uninfected
	0	1272.72	1236.14	1273.37	1284.04	1257.6	1299.52			0	1.0095	0.980485	1.01001	1.00285	0.982203	1.01494
	0.25	1281.98	1246.76	1384.29	1025.55	1056.61	1012.84			0.25	1.01684	0.988909	1.09799	0.800965	0.825224	0.791041
	1	1848.14	2247.56	1961.38	2481.8	2580.62	2693.56			1	1.46591	1.78272	1.55573	1.93832	2.0155	2.1037
	4	3868.09	3776.58	3677.96	2949.88	2629.17	3104.13			4	3.0681	2.99551	2.91729	2.3039	2.05341	2.42437
	8	4535	4665.06	4442.69	3342.91	3153.18	3658.63			8	3.59708	3.70024	3.52385	2.61086	2.46268	2.85744
	16	4075.88	4366.85	4443	3255.3	3025	3664.21			16	3.23291	3.4637	3.5241	2.54243	2.36257	2.8618
	24	6210	5476.65	5311.68	5387.28	5907.79	4207.4			24	4.92565	4.34398	4.21313	4.20754	4.61407	3.28604
		Infected			Uninfected				Kinetics	Time (hrs)	Infected			Uninfected
mean zero		1260.75			1280.39					0	0.204947	0.225711	0.239731	0.238347	0.212871	0.308866
										0.25	0.206438	0.227651	0.260612	0.190364	0.17885	0.240728
std deviation (% of signal):		0.0169024			0.0165565					1	0.297607	0.41039	0.369257	0.460678	0.436816	0.640195
		0.0547697			0.0218247					4	0.622881	0.689578	0.692429	0.547565	0.445034	0.737778
		0.101959			0.0409837					8	0.730274	0.851809	0.836399	0.620519	0.533732	0.86957
		0.0251937			0.0837114					16	0.656341	0.797357	0.836458	0.604257	0.512036	0.870898
		0.0245669			0.0754315					24	1	1	1	1	1	1
		0.0451084			0.0976637
		0.0843946			0.168601				Norm to Max	Time (hrs)	Infected			Uninfected
										0	0.22462	0.218164	0.224735	0.226617	0.221951	0.22935
mean time course:		1260.75			1280.39					0.25	0.226254	0.220039	0.24431	0.180996	0.186478	0.178754
		1304.34			1031.66					1	0.326174	0.396668	0.346159	0.438008	0.455448	0.47538
		2019.03			2585.32					4	0.682671	0.666521	0.649116	0.520618	0.464016	0.547841
		3774.21			2894.39					8	0.800373	0.823327	0.78408	0.589983	0.556498	0.645704
		4547.58			3384.9					16	0.719343	0.770695	0.784136	0.574521	0.533876	0.646689
		4295.24			3314.84					24	1.09599	0.966563	0.937447	0.950789	1.04265	0.742555
		5666.11			5167.49
maximum:		5666.11

## Sheet: pJnk (34)
	RowNo	ColNo	RegionNumber19	RegionCount	Median	Mean	CV	StdDev	StdErr	TrimmedMean	TrimmedCV	TrimmedStdDev
Infected 1-0	1	7	34	50	289.5	306.54	0.374598	114.829	16.2393	300.5	0.290319	87.2408
Infected 1-15	2	7	34	50	351	370.3	0.372877	138.076	19.5269	363.818	0.293153	106.654
Infected 1-1	3	7	34	50	326.5	418.24	0.68439	286.239	40.4803	371.705	0.401318	149.172
Infected 1-4	4	7	34	50	596	593.72	0.325622	193.328	27.3408	587.5	0.235149	138.15
Infected 1-8	5	7	34	50	462	600.88	1.18734	713.451	100.897	496.909	0.280805	139.535
Infected 1-24	6	7	34	50	431	463.26	0.383844	177.82	25.1475	459.023	0.319492	146.654
Infected 1-48	7	7	34	50	806	921.28	0.551258	507.863	71.8227	848.386	0.335488	284.624
RIPA	8	7	34	50	375	400.96	0.597387	239.528	33.8744	372.273	0.323311	120.36
Infected 2-0	1	8	34	50	297.5	341.92	0.499721	170.865	24.1639	323.659	0.357874	115.829
Infected 2-15	2	8	34	50	293.5	307.06	0.560724	172.176	24.3493	391.568	0.352597	102.806
Infected 2-1	3	8	34	50	360.5	366.46	0.540118	197.932	27.9918	348.545	0.364625	127.088
Infected 2-4	4	8	34	50	521	538.56	0.400327	215.6	30.4904	529.659	0.24894	131.854
Infected 2-8	5	8	34	50	486.5	511.24	0.471589	241.095	34.096	494.523	0.330107	163.246
Infected 2-24	6	8	34	50	367	510.92	0.86151	440.162	62.2484	436.364	0.445225	194.28
Infected 2-48	7	8	34	50	548.5	640.8	0.586752	375.991	53.1731	788.409	0.316241	186.079
RIPA	8	8	34	50	349.5	371.54	0.444411	165.116	23.351	359.023	0.322906	115.931
Infected 3-0	1	9	34	50	305	381.28	1.46639	559.106	79.0695	303.659	0.356227	108.172
Infected 3-15	2	9	34	50	312	336.62	0.440872	148.406	20.9878	326.318	0.33252	108.507
Infected 3-1	3	9	34	50	339.5	952.96	4.17792	3981.39	563.054	365.136	0.363229	132.628
Infected 3-4	4	9	34	50	479	488.86	0.544054	265.966	37.6133	472.818	0.401898	190.025
Infected 3-8	5	9	34	50	466	484.44	0.310951	150.637	21.3033	483.182	0.252171	121.845
Infected 3-24	6	9	34	50	464	484.58	0.442981	214.66	30.3575	485.886	0.341231	165.8
Infected 3-48	7	9	34	50	619	749.76	0.755632	566.543	80.1212	675.636	0.281337	190.081
RIPA	8	9	34	50	270.5	305.32	0.464242	141.742	20.0454	297	0.379055	112.579
Uninfected 1-0	1	10	34	50	257.5	265.46	0.438913	116.514	16.4775	255.159	0.322469	82.2808
Uninfected 1-15	2	10	34	50	248.5	270.34	0.503976	136.245	19.2679	257.432	0.345502	88.9433
Uninfected 1-1	3	10	34	50	271.5	299.76	0.521255	156.251	22.0973	285.841	0.353259	100.976
Uninfected 1-4	4	10	34	50	460	537.28	0.804809	432.408	61.1517	469.841	0.441485	207.428
Uninfected 1-8	5	10	34	50	362	462.52	0.727625	336.541	47.5941	401.25	0.323491	129.801
Uninfected 1-24	6	10	34	50	375	460.94	1.09328	503.937	71.2674	388.205	0.327087	126.977
Uninfected 1-48	7	10	34	50	369.5	437.1	0.81748	357.321	50.5328	388.682	0.442149	171.855
X
Uninfected 2-0	1	11	34	50	244.5	274.26	0.49027	134.461	19.0157	257.659	0.3407	87.7843
Uninfected 2-15	2	11	34	50	304.5	369.74	0.81587	301.66	42.6612	325.727	0.432932	141.018
Uninfected 2-1	3	11	34	50	336	369.48	0.499284	184.475	26.0888	351.318	0.359797	126.403
Uninfected 2-4	4	11	34	50	503.5	588.68	0.747982	440.322	62.271	422.795	0.320287	167.444
Uninfected 2-8	5	11	34	50	393	449.7	0.54078	243.189	34.3921	431.227	0.35791	154.341
Uninfected 2-24	6	11	34	50	341	361.2	0.438544	158.402	22.4014	346.136	0.285292	98.75
Uninfected 2-48	7	11	34	50	368	442	0.776961	343.417	48.5664	389.477	0.356642	138.904
X
Uninfected 3-0	1	12	34	50	265.5	285.38	0.413173	117.911	16.6752	275.75	0.277172	76.4303
Uninfected 3-15	2	12	34	50	287.5	294.16	0.455146	133.886	18.9343	286.955	0.341225	97.9159
Uninfected 3-1	3	12	34	50	327.5	326.4	0.361572	118.017	16.6901	315.932	0.210475	66.4958
Uninfected 3-4	4	12	34	50	438.5	486.36	0.456052	221.806	31.368	467.023	0.332923	155.483
Uninfected 3-8	5	12	34	50	396	410.68	0.325253	133.575	18.8904	408.545	0.247996	101.317
Uninfected 3-24	6	12	34	50	334.5	359.08	0.435204	156.273	22.1003	354.182	0.333136	117.991
Uninfected 3-48	7	12	34	50	368.5	392.44	0.445997	175.027	24.7526	373.568	0.280606	104.826
MFI	Time (hrs)	Infected			Uninfected				FC	Time (hrs)	Infected			Uninfected
	0	300.5	323.659	303.659	255.159	257.659	275.75			0	0.971634	1.04652	0.981849	0.970718	0.980229	1.04905
	0.25	363.818	391.568	326.318	257.432	325.727	286.955			0.25	1.17637	1.26609	1.05511	0.979364	1.23918	1.09168
	1	371.705	348.545	365.136	285.841	351.318	315.932			1	1.20187	1.12698	1.18063	1.08744	1.33654	1.20192
	4	587.5	529.659	472.818	469.841	422.795	467.023			4	1.89962	1.7126	1.52881	1.78745	1.60847	1.77672
	8	496.909	494.523	483.182	401.25	431.227	408.545			8	1.6067	1.59899	1.56232	1.5265	1.64055	1.55426
	16	459.023	436.364	485.886	388.205	346.136	354.182			16	1.4842	1.41093	1.57106	1.47687	1.31683	1.34744
	24	848.386	788.409	675.636	388.682	389.477	373.568			24	2.74317	2.54924	2.1846	1.47869	1.48171	1.42119
		Infected			Uninfected				Kinetics	Time (hrs)	Infected			Uninfected
mean zero		309.273			262.856					0	0.354202	0.410522	0.449442	0.543076	0.597502	0.590442
										0.25	0.428835	0.496656	0.482979	0.547913	0.755349	0.614434
std deviation (% of signal):		0.0406071			0.0427467					1	0.438131	0.442087	0.540433	0.608378	0.814694	0.676481
		0.0908183			0.118095					4	0.692491	0.671807	0.699812	1	0.980447	1
		0.0329898			0.103162					8	0.585711	0.627241	0.715151	0.854012	1	0.874787
		0.108193			0.0582186					16	0.541054	0.553474	0.719154	0.826247	0.802677	0.758382
		0.0149211			0.0377904					24	1	1	1	0.827263	0.903183	0.799893
		0.053844			0.0615446
		0.113788			0.0233501				Norm to Max	Time (hrs)	Infected			Uninfected
										0	0.389849	0.419894	0.393948	0.331027	0.33427	0.35774
mean time course:		309.273			262.856					0.25	0.471994	0.507995	0.423344	0.333975	0.422578	0.372276
		360.568			290.038					1	0.482226	0.45218	0.473704	0.370832	0.455778	0.40987
		361.795			317.697					4	0.762185	0.687146	0.613404	0.609541	0.548508	0.605885
		529.992			453.22					8	0.644658	0.641562	0.626849	0.520556	0.559446	0.530021
		491.538			413.674					16	0.595507	0.56611	0.630358	0.503632	0.449055	0.459493
		460.424			362.841					24	1.10064	1.02283	0.876527	0.504251	0.505283	0.484643
		770.811			383.909
maximum:		770.811

## Sheet: pAkt (75)
	RowNo	ColNo	RegionNumber19	RegionCount	Median	Mean	CV	StdDev	StdErr	TrimmedMean	TrimmedCV	TrimmedStdDev
Infected 1-0	1	7	75	96	177.5	190.74	0.447882	85.4287	8.71903	185.407	0.340911	63.2073
Infected 1-15	2	7	75	102	192	196.108	0.418939	82.1572	8.13477	191.75	0.308025	59.0639
Infected 1-1	3	7	75	95	174	196.126	0.471544	92.4821	9.48846	190.412	0.391344	74.5166
Infected 1-4	4	7	75	202	184.5	197.851	0.537769	106.398	7.48616	187.615	0.339628	63.7195
Infected 1-8	5	7	75	143	158	163.245	0.4281	69.8851	5.84409	160.566	0.346341	55.6105
Infected 1-24	6	7	75	210	141	156.171	0.546338	85.3223	5.8878	149.144	0.384979	57.4172
Infected 1-48	7	7	75	96	176.5	198.854	0.498659	99.1605	10.1205	191.047	0.381405	72.8662
RIPA	8	7	75	71	158	202.803	0.699916	141.945	16.8458	185.841	0.477986	88.8295
Infected 2-0	1	8	75	78	173.5	189.744	0.485717	92.1617	10.4353	183.171	0.370286	67.8259
Infected 2-15	2	8	75	72	208.5	227.347	0.6274	142.638	16.81	212.031	0.40484	85.8387
Infected 2-1	3	8	75	87	179	192.736	0.41742	80.4517	8.62533	188.823	0.332801	62.8404
Infected 2-4	4	8	75	164	192	201.098	0.551781	110.962	8.66466	190.818	0.377076	71.9527
Infected 2-8	5	8	75	101	143	172.02	0.527193	90.6877	9.02376	163.725	0.403654	66.0883
Infected 2-24	6	8	75	142	144.5	181.38	0.827794	150.145	12.5999	161.875	0.389849	63.1068
Infected 2-48	7	8	75	84	157.5	181.071	0.59095	107.004	11.6751	170.895	0.425675	72.7457
RIPA	8	8	75	61	166	226.148	1.00479	227.232	29.094	188.673	0.423804	79.9602
Infected 3-0	1	9	75	73	171	184.575	0.467732	86.3317	10.1044	176.8	0.320582	56.679
Infected 3-15	2	9	75	65	190	193.723	0.396793	76.8679	9.53429	190.356	0.304317	57.9285
Infected 3-1	3	9	75	101	165	186.634	0.476511	88.933	8.84916	181.418	0.36456	66.1376
Infected 3-4	4	9	75	143	168	191.678	0.537927	103.109	8.62241	183.798	0.406052	74.6317
Infected 3-8	5	9	75	121	150	162.174	0.475997	77.1942	7.01765	156.523	0.3463	54.2039
Infected 3-24	6	9	75	116	147.5	167.121	0.62541	104.519	9.70434	156.577	0.461919	72.3258
Infected 3-48	7	9	75	68	173	191.5	0.619228	118.582	14.3802	179.532	0.345374	62.0057
RIPA	8	9	75	59	161	174.949	0.587987	102.868	13.3922	164.528	0.361913	59.5449
Uninfected 1-0	1	10	75	97	157	169.299	0.453218	76.7294	7.79069	164.149	0.333256	54.7038
Uninfected 1-15	2	10	75	73	165	175.082	0.426035	74.5911	8.73022	170.554	0.305879	52.1689
Uninfected 1-1	3	10	75	82	156.5	189.293	0.58143	110.06	12.1541	179.23	0.42385	75.9666
Uninfected 1-4	4	10	75	130	149	196.146	2.12272	416.364	36.5175	156.948	0.377417	59.235
Uninfected 1-8	5	10	75	112	160.5	207.018	1.77037	366.499	34.6309	164.11	0.381386	62.5892
Uninfected 1-24	6	10	75	107	162	180.262	0.64124	115.591	11.1746	166.742	0.428594	71.4648
Uninfected 1-48	7	10	75	86	169.5	189.64	0.611898	116.04	12.5129	179.885	0.388702	69.9215
X
Uninfected 2-0	1	11	75	92	157	166.522	0.495852	82.5702	8.60854	159.415	0.355613	56.69
Uninfected 2-15	2	11	75	208	168.5	182.188	0.47857	87.1894	6.0455	177.42	0.38124	67.6396
Uninfected 2-1	3	11	75	66	159.5	181.803	0.555476	100.987	12.4307	174.617	0.452678	79.0452
Uninfected 2-4	4	11	75	127	175	170.598	0.448859	76.5747	6.79491	167.861	0.344116	57.7636
Uninfected 2-8	5	11	75	66	143	244.303	2.83112	691.652	85.1364	153.233	0.40243	61.6657
Uninfected 2-24	6	11	75	83	154	178.386	0.537435	95.8706	10.5232	170.293	0.354305	60.3357
Uninfected 2-48	7	11	75	69	165	188.623	0.700161	132.066	15.8989	177.222	0.44563	78.9756
X
Uninfected 3-0	1	12	75	115	151	167.096	0.526831	88.0311	8.20894	159.078	0.363776	57.8686
Uninfected 3-15	2	12	75	60	179	198.917	0.723969	144.01	18.5916	181.648	0.428962	77.9202
Uninfected 3-1	3	12	75	60	163	185.5	0.532049	98.6951	12.7415	174.907	0.377596	66.0444
Uninfected 3-4	4	12	75	82	158.5	178.902	0.510978	91.4153	10.0951	172.054	0.382542	65.8179
Uninfected 3-8	5	12	75	93	146	168.645	0.598777	100.981	10.4712	159.217	0.344434	54.8397
Uninfected 3-24	6	12	75	104	171	196.606	0.676004	132.906	13.0325	182.713	0.437139	79.8708
Uninfected 3-48	7	12	75	107	152	154.991	0.467697	72.4887	7.00775	150.351	0.381607	57.3749
MFI	Time (hrs)	Infected			Uninfected				FC	Time (hrs)	Infected			Uninfected
	0	185.407	183.171	176.8	164.149	159.415	159.078			0	1.01988	1.00758	0.972536	1.02032	0.990888	0.988794
	0.25	191.75	212.031	190.356	170.554	177.42	181.648			0.25	1.05477	1.16633	1.0471	1.06013	1.10281	1.12909
	1	190.412	188.823	181.418	179.23	174.617	174.907			1	1.04741	1.03867	0.997936	1.11405	1.08538	1.08719
	4	187.615	190.818	183.798	156.948	167.861	172.054			4	1.03203	1.04964	1.01103	0.975558	1.04339	1.06945
	8	160.566	163.725	156.523	164.11	153.233	159.217			8	0.883236	0.900615	0.860996	1.02007	0.952466	0.989659
	16	149.144	161.875	156.577	166.742	170.293	182.713			16	0.820404	0.890437	0.861293	1.03644	1.05851	1.1357
	24	191.047	170.895	179.532	179.885	177.222	150.351			24	1.0509	0.940052	0.987565	1.11813	1.10158	0.934547
		Infected			Uninfected				Kinetics	Time (hrs)	Infected			Uninfected
mean zero		181.793			160.881					0	0.96692	0.863889	0.928786	0.912526	0.898514	0.870643
										0.25	1	1	1	0.948129	1	0.994173
std deviation (% of signal):		0.0245666			0.0176275					1	0.993021	0.890542	0.953044	0.996359	0.984198	0.957281
		0.0612579			0.0317162					4	0.978437	0.89995	0.965551	0.872494	0.94612	0.941664
		0.0256859			0.0146582					8	0.837371	0.772175	0.822265	0.912307	0.863675	0.871405
		0.0187505			0.0470833					16	0.777802	0.763449	0.822548	0.92694	0.959831	1
		0.0225255			0.0342922					24	0.996331	0.805988	0.94314	1	0.998884	0.822879
		0.041032			0.0484019
		0.0560141			0.0965832				Norm to Max	Time (hrs)	Infected			Uninfected
										0	0.936183	0.924895	0.892723	0.828846	0.804938	0.803237
mean time course:		181.793			160.881					0.25	0.968211	1.07062	0.961172	0.861184	0.895855	0.917203
		198.046			176.541					1	0.961454	0.95343	0.916039	0.904992	0.881699	0.883167
		186.884			176.251					4	0.947334	0.963503	0.928061	0.792485	0.847586	0.868759
		187.41			165.621					8	0.810752	0.826704	0.790337	0.828647	0.773727	0.80394
		160.271			158.853					16	0.753077	0.817362	0.79061	0.841938	0.859869	0.922579
		155.865			173.249					24	0.964659	0.862905	0.906519	0.908298	0.894855	0.759171
		180.491			169.152
maximum:		198.046
