# Supplementary material for: Systems analysis of latent HIV reversal reveals altered stress kinase signaling and increased cell death in infected T cells
Source: Sci Rep. 2017 Nov 23;7:16179. doi: 10.1038/s41598-017-15532-0 (PMC5701066; doi:10.1038/s41598-017-15532-0)
Supplement: Supplementary file 4 — S3 [file 41598_2017_15532_MOESM4_ESM.xlsx]

## Sheet: Coversheet
Latent HIV infection alters systems-level signaling and regulation of cell death in T cells
Linda E. Fong1, Endah S. Sulistijo1, and Kathryn Miller-Jensen1,2*
1Department of Biomedical Engineering, Yale University, New Haven, CT, USA
2Department of Molecular, Cellular, and Developmental Biology, Yale University, New Haven, CT, USA
*Correspondance: kathryn.miller-jensen@yale.edu
Phospho-protein time course data for Donor 3 Primary TCM cells (Uninfected and Latent DHIV-infected) stimulated with CD3/CD28 Beads (1:1 cell: bead ratio)

## Sheet: Placement-A+Primary-CD3CD28
	1	2	3	4	5	6	7	8	9	10	11	12
A	Prim-infect- 1-0	Prim-infect- 2-0	Prim-infect- 3-0	Prim-uninfect- 1-0	Prim-uninfect- 2-0	Prim-uninfect- 3-0	Prim-infect- 1-0	Prim-infect- 2-0	Prim-infect- 3-0	Prim-uninfect- 1-0	Prim-uninfect- 2-0	Prim-uninfect- 3-0	0
B	Prim-infect- 1-15	Prim-infect- 2-15	Prim-infect- 3-15	Prim-uninfect- 1-15	Prim-uninfect- 2-15	Prim-uninfect- 3-15	Prim-infect- 1-15	Prim-infect- 2-15	Prim-infect- 3-15	Prim-uninfect- 1-15	Prim-uninfect- 2-15	Prim-uninfect- 3-15	15
C	Prim-infect- 1-1	Prim-infect- 2-1	Prim-infect- 3-1	Prim-uninfect- 1-1	Prim-uninfect- 2-1	Prim-uninfect- 3-1	Prim-infect- 1-1	Prim-infect- 2-1	Prim-infect- 3-1	Prim-uninfect- 1-1	Prim-uninfect- 2-1	Prim-uninfect- 3-1	1
D	Prim-infect- 1-4	Prim-infect- 2-4	Prim-infect- 3-4	Prim-uninfect- 1-4	Prim-uninfect- 2-4	Prim-uninfect- 3-4	Prim-infect- 1-4	Prim-infect- 2-4	Prim-infect- 3-4	Prim-uninfect- 1-4	Prim-uninfect- 2-4	Prim-uninfect- 3-4	4
E	Prim-infect- 1-8	Prim-infect- 2-8	Prim-infect- 3-8	Prim-uninfect- 1-8	Prim-uninfect- 2-8	Prim-uninfect- 3-8	Prim-infect- 1-8	Prim-infect- 2-8	Prim-infect- 3-8	Prim-uninfect- 1-8	Prim-uninfect- 2-8	Prim-uninfect- 3-8	8
F	Prim-infect- 1-24	Prim-infect- 2-24	Prim-infect- 3-24	Prim-uninfect- 1-24	Prim-uninfect- 2-24	Prim-uninfect- 3-24	Prim-infect- 1-24	Prim-infect- 2-24	Prim-infect- 3-24	Prim-uninfect- 1-24	Prim-uninfect- 2-24	Prim-uninfect- 3-24	24
G	Prim-infect- 1-48	Prim-infect- 2-48	Prim-infect- 3-48	Prim-uninfect- 1-48	Prim-uninfect- 2-48	Prim-uninfect- 3-48	Prim-infect- 1-48	Prim-infect- 2-48	Prim-infect- 3-48	Prim-uninfect- 1-48	Prim-uninfect- 2-48	Prim-uninfect- 3-48	48
H	RIPA	PBS	X	X	X	X	RIPA	PBS	X	X	X	X

## Sheet: p-p38 (36)
	RowNo	ColNo	RegionNumber19	RegionCount	Median	Mean	CV	StdDev	StdErr	TrimmedMean	TrimmedCV	TrimmedStdDev
Infected 1-0	1	1	36	74	116	124.838	0.585019	73.0326	8.48986	116.667	0.396884	46.3031
Infected 1-15	2	1	36	97	136	154.66	0.578577	89.4825	9.08557	146.448	0.437599	64.0857
Infected 1-1	3	1	36	82	133	144.122	0.500801	72.1765	7.97056	139.486	0.420691	58.6808
Infected 1-4	4	1	36	72	148	159.417	0.474158	75.5887	8.90822	153.375	0.342932	52.5972
Infected 1-8	5	1	36	82	157	158.463	0.378978	60.0541	6.63187	155.162	0.301511	46.7831
Infected 1-24	6	1	36	107	137	140.542	0.465235	65.3851	6.32102	137.918	0.38608	53.2472
Infected 1-48	7	1	36	75	124	140.827	0.582426	82.0212	9.47099	133.881	0.451085	60.3915
RIPA	8	1	36	70	118	129.786	0.512249	66.4826	7.94619	127.355	0.403988	51.4498
Infected 2-0	1	2	36	81	117	140.716	0.708473	99.6936	11.0771	128.288	0.357583	45.8735
Infected 2-15	2	2	36	72	103.5	121.667	0.557331	67.8086	7.99131	115.094	0.411823	47.3983
Infected 2-1	3	2	36	69	139	152.942	0.612751	93.7154	11.282	145	0.454057	65.8383
Infected 2-4	4	2	36	60	128	146.733	0.755119	110.801	14.3044	134.87	0.447767	60.3906
Infected 2-8	5	2	36	85	144	163.765	0.589953	96.6134	10.4792	152.104	0.402451	61.2144
Infected 2-24	6	2	36	50	178	181.46	0.509774	92.5035	13.082	175.614	0.380511	66.823
Infected 2-48	7	2	36	72	118.5	129.806	0.44804	58.158	6.85399	128.312	0.380852	48.8681
PBS	8	2	36	64	120.5	142.453	0.576352	82.1031	10.2629	133.276	0.398768	53.1462
Infected 3-0	1	3	36	72	124.5	139.625	0.615231	85.9016	10.1236	130.781	0.436338	57.0648
Infected 3-15	2	3	36	63	132	248.175	3.52923	875.864	110.349	135.526	0.414693	56.2018
Infected 3-1	3	3	36	63	107	112.476	0.500434	56.287	7.09149	109.614	0.398173	43.6454
Infected 3-4	4	3	36	38	135	147.184	0.529896	77.9923	12.652	141.029	0.426632	60.1677
Infected 3-8	5	3	36	52	140.5	150.231	0.39494	59.3321	8.22788	146.652	0.290512	42.6042
Infected 3-24	6	3	36	34	125.5	147.441	0.562046	82.8687	14.2119	138.667	0.393041	54.5017
Infected 3-48	7	3	36	71	100	114.127	0.531377	60.6444	7.19716	110.365	0.401386	44.299
Uninfected 1-0	1	4	36	66	129.5	131.045	0.537239	70.4027	8.66597	125.533	0.404978	50.8382
Uninfected 1-15	2	4	36	47	107	168.362	1.65423	278.509	40.6247	127.233	0.491543	62.5402
Uninfected 1-1	3	4	36	48	129	131.396	0.445532	58.541	8.44967	128.114	0.331552	42.4764
Uninfected 1-4	4	4	36	29	113	126.897	0.524226	66.5225	12.3529	124.556	0.42107	52.4466
Uninfected 1-8	5	4	36	54	116	128.074	0.468483	60.0006	8.16504	126.688	0.386685	48.9881
Uninfected 1-24	6	4	36	44	96.5	110.955	0.506586	56.2081	8.47369	105.8	0.358199	37.8974
Uninfected 1-48	7	4	36	102	101.5	111.363	0.503749	56.0989	5.55462	108.413	0.399952	43.36
Uninfected 2-0	1	5	36	60	119	140.733	0.578652	81.4356	10.5133	134.5	0.457247	61.4997
Uninfected 2-15	2	5	36	67	115	121	0.463866	56.1278	6.85711	117.803	0.341914	40.2785
Uninfected 2-1	3	5	36	59	147	159.102	0.523406	83.2747	10.8414	154.208	0.42399	65.3824
Uninfected 2-4	4	5	36	57	109	144.193	0.671239	96.788	12.8199	133.725	0.476818	63.7627
Uninfected 2-8	5	5	36	38	140.5	152.974	0.472864	72.3357	11.7344	146.265	0.338658	49.5338
Uninfected 2-24	6	5	36	45	113	155.6	0.927985	144.394	21.525	136.098	0.48847	66.4796
Uninfected 2-48	7	5	36	67	94	103.209	0.514395	53.0901	6.48599	100.23	0.440887	44.1899
Uninfected 3-0	1	6	36	73	158	159.233	0.474117	75.4949	8.83601	154.108	0.351988	54.244
Uninfected 3-15	2	6	36	86	103.5	122.977	0.727359	89.4482	9.64545	111.5	0.474428	52.8988
Uninfected 3-1	3	6	36	35	136	151.314	0.503208	76.1426	12.8704	146.129	0.395348	57.7718
Uninfected 3-4	4	6	36	25	104	112.64	0.551861	62.1617	12.4323	106.522	0.408457	43.5095
Uninfected 3-8	5	6	36	19	125	133.632	0.468733	62.6376	14.37	129.824	0.37305	48.4307
Uninfected 3-24	6	6	36	30	104	109.7	0.519415	56.9798	10.403	107.192	0.387854	41.575
Uninfected 3-48	7	6	36	72	111	127.875	0.5104	65.2674	7.69183	123.75	0.413493	51.1698
MFI	Time (hrs)	Infected			Uninfected				FC	Time (hrs)	Infected			Uninfected
	0	116.667	128.288	130.781	125.533	134.5	154.108			0	0.931506	1.02429	1.0442	0.909352	0.974306	1.11634
	0.25	146.448	115.094	135.526	127.233	117.803	111.5			0.25	1.16929	0.918947	1.08209	0.921661	0.853356	0.807696
	1	139.486	145	109.614	128.114	154.208	146.129			1	1.11371	1.15773	0.875196	0.928044	1.11707	1.05855
	4	153.375	134.87	141.029	124.556	133.725	106.522			4	1.2246	1.07685	1.12603	0.902269	0.968695	0.771634
	8	155.162	152.104	146.652	126.688	146.265	129.824			8	1.23887	1.21445	1.17092	0.917713	1.05953	0.94043
	16	137.918	175.614	138.667	105.8	136.098	107.192			24	1.10118	1.40216	1.10716	0.766406	0.985878	0.776491
	24	133.881	128.312	110.365	108.413	100.23	123.75			48	1.06895	1.02449	0.881192	0.785334	0.726053	0.896434
		Infected			Uninfected				Kinetics	Time (hrs)	Infected			Uninfected
mean zero		125.245			138.047					0	0.751902	0.730511	0.891778	0.979859	0.872201	1
										0.25	0.94384	0.65538	0.924134	0.993123	0.763927	0.72352
std deviation (% of signal):		0.060147			0.10586					1	0.898972	0.825676	0.747442	1	1	0.948227
		0.12025			0.0666234					4	0.988482	0.767995	0.961659	0.972227	0.867179	0.691216
		0.144931			0.0935365					8	1	0.866128	1	0.988868	0.948493	0.842421
		0.0658536			0.113819					24	0.888861	1	0.945548	0.825829	0.882561	0.695568
		0.0284901			0.0783204					48	0.862843	0.730652	0.752564	0.846226	0.649965	0.80301
		0.142974			0.146993
		0.098955			0.107766				Norm to Max	Time (hrs)	Infected			Uninfected
										0	0.771064	0.847869	0.864349	0.829665	0.888927	1.01852
mean time course:		125.245			138.047					0.25	0.967894	0.760668	0.89571	0.840895	0.778576	0.736917
		132.356			118.845					1	0.921883	0.958322	0.724452	0.846718	1.01918	0.965784
		131.367			142.817					4	1.01367	0.891374	0.93208	0.823203	0.883808	0.704015
		143.092			121.601					8	1.02549	1.00527	0.969242	0.837293	0.966681	0.858019
		151.306			134.259					16	0.911513	1.16065	0.916465	0.699245	0.899485	0.708447
		150.733			116.363					24	0.884833	0.848033	0.729416	0.716515	0.662429	0.817879
		124.186			110.798
maximum:		151.306

## Sheet: pErk (38)
	RowNo	ColNo	RegionNumber19	RegionCount	Median	Mean	CV	StdDev	StdErr	TrimmedMean	TrimmedCV	TrimmedStdDev
Infected 1-0	1	1	38	82	47	57.9268	0.662345	38.3675	4.23699	53.4324	0.441125	23.5704
Infected 1-15	2	1	38	127	511	531.22	0.364998	193.894	17.2053	525.87	0.291596	153.342
Infected 1-1	3	1	38	93	248	252.968	0.424833	107.469	11.144	247.277	0.321165	79.4167
Infected 1-4	4	1	38	97	130	137.021	0.466133	63.8698	6.485	133.954	0.380237	50.9343
Infected 1-8	5	1	38	131	98	106.511	0.531254	56.5846	4.94382	102.829	0.433329	44.5588
Infected 1-24	6	1	38	163	87	92.638	0.493537	45.7203	3.58109	90.2585	0.382916	34.5615
Infected 1-48	7	1	38	87	90	103.356	0.548305	56.6708	6.07575	100.734	0.462213	46.5606
RIPA	8	1	38	57	63	67.4912	0.644803	43.5185	5.76417	64.8824	0.545269	35.3783
Infected 2-0	1	2	38	85	61	74.5059	0.611554	45.5644	4.94215	70.3896	0.447762	31.5178
Infected 2-15	2	2	38	99	430	419.101	0.387725	162.496	16.3315	417.011	0.297449	124.04
Infected 2-1	3	2	38	71	249	280.31	0.663856	186.085	22.0843	258.19	0.29697	76.6748
Infected 2-4	4	2	38	71	106	120.352	0.480413	57.8187	6.86182	116.619	0.3697	43.114
Infected 2-8	5	2	38	82	99	115.134	0.568909	65.5009	7.23336	109.311	0.431527	47.1706
Infected 2-24	6	2	38	65	70	77.0615	0.514472	39.646	4.91749	75.983	0.440835	33.496
Infected 2-48	7	2	38	100	82	89.48	0.597623	53.4753	5.34753	85.0222	0.428523	36.434
PBS	8	2	38	51	65	65.5098	0.50677	33.1984	4.64871	64.2667	0.405073	26.0327
Infected 3-0	1	3	38	82	60	70.3049	0.632758	44.486	4.91266	66.7027	0.465313	31.0376
Infected 3-15	2	3	38	86	437	419.814	0.485691	203.9	21.9871	413.744	0.398822	165.01
Infected 3-1	3	3	38	64	240.5	258.312	0.419135	108.268	13.5335	253.914	0.333624	84.7117
Infected 3-4	4	3	38	51	116	147.922	0.727978	107.684	15.0787	133.956	0.436968	58.5344
Infected 3-8	5	3	38	61	88	98.7213	0.484611	47.8414	6.12547	96.6909	0.415437	40.169
Infected 3-24	6	3	38	55	68	84.4	0.847346	71.516	9.64322	76	0.517253	39.3113
Infected 3-48	7	3	38	88	83	99.1136	0.634172	62.8551	6.70038	94.1875	0.515277	48.5327
Uninfected 1-0	1	4	38	90	67	73.9667	0.622497	46.0441	4.85347	69.9875	0.460735	32.2457
Uninfected 1-15	2	4	38	64	144	147.516	0.459348	67.761	8.47013	146.31	0.39577	57.9053
Uninfected 1-1	3	4	38	66	99	110.652	0.564029	62.4107	7.68222	105.367	0.409132	43.1088
Uninfected 1-4	4	4	38	40	57.5	74.9	0.720852	53.9918	8.53686	70.2222	0.565251	39.6932
Uninfected 1-8	5	4	38	46	65	79.4565	0.655691	52.0989	7.68157	75.0952	0.505698	37.9755
Uninfected 1-24	6	4	38	38	45	67.7895	0.939285	63.6736	10.3292	59.9706	0.654039	39.2231
Uninfected 1-48	7	4	38	80	50.5	64.2375	0.847316	54.4294	6.0854	57.9306	0.601043	34.8188
Uninfected 2-0	1	5	38	63	56	70.3175	0.688333	48.4018	6.09806	67.3684	0.594152	40.0271
Uninfected 2-15	2	5	38	75	89	110.267	0.752511	82.9769	9.58135	99.6866	0.422763	42.1438
Uninfected 2-1	3	5	38	70	97	126.3	0.60178	76.0048	9.08432	122.968	0.526046	64.6866
Uninfected 2-4	4	5	38	39	55	62.7179	0.75939	47.6274	7.62648	58.2286	0.62782	36.557
Uninfected 2-8	5	5	38	38	63.5	72.2895	0.562103	40.6341	6.59172	69.4118	0.471833	32.7508
Uninfected 2-24	6	5	38	50	66.5	92.46	1.3285	122.833	17.3712	73.3182	0.556378	40.7926
Uninfected 2-48	7	5	38	89	45	55.0449	0.653299	35.9608	3.81184	52.8148	0.542513	28.6527
Uninfected 3-0	1	6	38	101	53	64.7426	0.836117	54.1324	5.38637	59.4066	0.50198	29.8209
Uninfected 3-15	2	6	38	82	105	120.024	0.43877	52.6631	5.81567	117.432	0.377328	44.3106
Uninfected 3-1	3	6	38	30	97.5	104.867	0.671686	70.4374	12.8601	98.0769	0.487035	47.7669
Uninfected 3-4	4	6	38	39	40	55.0513	0.752196	41.4093	6.6308	51.2571	0.604189	30.969
Uninfected 3-8	5	6	38	28	66.5	66.1786	0.611105	40.4421	7.64283	64.5385	0.532875	34.391
Uninfected 3-24	6	6	38	50	59	67	0.59536	39.8891	5.64118	64.7273	0.48077	31.1189
Uninfected 3-48	7	6	38	83	45	58.1687	0.95983	55.832	6.12836	50.8533	0.601994	30.6134
MFI	Time (hrs)	Infected			Uninfected				FC	Time (hrs)	Infected			Uninfected
	0	53.4324	70.3896	66.7027	69.9875	67.3684	59.4066			0	0.841346	1.10835	1.0503	1.06709	1.02715	0.905761
	0.25	525.87	417.011	413.744	146.31	99.6866	117.432			0.25	8.28033	6.56625	6.5148	2.23077	1.5199	1.79047
	1	247.277	258.19	253.914	105.367	122.968	98.0769			1	3.89362	4.06546	3.99812	1.60651	1.87487	1.49536
	4	133.954	116.619	133.956	70.2222	58.2286	51.2571			4	2.10924	1.83628	2.10926	1.07066	0.8878	0.781508
	8	102.829	109.311	96.6909	75.0952	69.4118	64.5385			8	1.61914	1.72121	1.52249	1.14496	1.05831	0.984005
	16	90.2585	75.983	76	59.9706	73.3182	64.7273			24	1.42121	1.19643	1.19669	0.91436	1.11787	0.986884
	24	100.734	85.0222	94.1875	57.9306	52.8148	50.8533			48	1.58616	1.33876	1.48308	0.883256	0.805257	0.775351
		Infected			Uninfected				Kinetics	Time (hrs)	Infected			Uninfected
mean zero		63.5082			65.5875					0	0.101608	0.168795	0.161217	0.47835	0.547854	0.505879
										0.25	1	1	1	1	0.810673	1
std deviation (% of signal):		0.140431			0.0840204					1	0.470225	0.619145	0.613698	0.720159	1	0.835177
		0.141116			0.194252					4	0.254729	0.279654	0.323765	0.479954	0.473527	0.436482
		0.0217245			0.11761					8	0.195541	0.262129	0.233698	0.51326	0.564471	0.54958
		0.0780862			0.160139					24	0.171637	0.182209	0.183689	0.409886	0.596239	0.551187
		0.0613028			0.0758242					48	0.191557	0.203885	0.227647	0.395943	0.429501	0.433043
		0.10201			0.102491
		0.0845769			0.0678326				Norm to Max	Time (hrs)	Infected			Uninfected
										0	0.118159	0.155658	0.147504	0.154768	0.148977	0.13137
mean time course:		63.5082			65.5875					0.25	1.16289	0.922167	0.914941	0.323546	0.220444	0.259687
		452.208			121.143					1	0.546821	0.570955	0.561498	0.233005	0.271927	0.216884
		253.127			108.804					4	0.296222	0.257888	0.296225	0.155287	0.128765	0.113349
		128.176			59.9026					8	0.227393	0.241727	0.213819	0.166063	0.153495	0.142718
		102.944			69.6818					16	0.199595	0.168027	0.168064	0.132617	0.162134	0.143136
		80.7472			66.0053					24	0.222761	0.188016	0.208284	0.128106	0.116793	0.112456
		93.3146			53.8662
maximum:		452.208

## Sheet: pIkB (67)
	RowNo	ColNo	RegionNumber19	RegionCount	Median	Mean	CV	StdDev	StdErr	TrimmedMean	TrimmedCV	TrimmedStdDev
Infected 1-0	1	1	67	50	1013.5	1068.82	0.453535	484.747	68.5536	1027.91	0.298735	307.073
Infected 1-15	2	1	67	50	2398.5	2689.52	0.505251	1358.88	192.175	2639.07	0.433827	1144.9
Infected 1-1	3	1	67	50	2909.5	3125.34	0.478683	1496.05	211.573	2982.93	0.355721	1061.09
Infected 1-4	4	1	67	50	3322.5	3499.8	0.481281	1684.39	238.208	3418.09	0.356508	1218.58
Infected 1-8	5	1	67	50	5995.5	5907.28	0.373376	2205.63	311.924	5820.55	0.295232	1718.41
Infected 1-24	6	1	67	50	2878.5	3137.86	0.477676	1498.88	211.974	3096.23	0.384394	1190.17
Infected 1-48	7	1	67	50	1897	2092.66	0.432723	905.542	128.063	2037.18	0.341906	696.525
RIPA	8	1	67	50	57	65.06	0.635194	41.3257	5.84434	60.0227	0.413007	24.7898
Infected 2-0	1	2	67	50	1538.5	1514.5	0.486409	736.667	104.18	1506.91	0.375553	565.924
Infected 2-15	2	2	67	50	2134	2586.38	0.673355	1741.55	246.293	2406.68	0.497998	1198.52
Infected 2-1	3	2	67	49	3674	4169.69	0.50759	2116.49	302.356	4114.82	0.427404	1758.69
Infected 2-4	4	2	67	37	3348	3977.95	0.525131	2088.94	343.42	3780	0.401646	1518.22
Infected 2-8	5	2	67	36	6011.5	6414.64	0.460582	2954.47	492.411	6281.06	0.380521	2390.07
Infected 2-24	6	2	67	16	4428.5	4466.88	0.549005	2452.34	613.085	4502.93	0.460274	2072.58
Infected 2-48	7	2	67	50	2324.5	2561.62	0.444427	1138.45	161.001	2467.11	0.326091	804.504
PBS	8	2	67	50	47.5	50.58	0.731706	37.0097	5.23396	46.8864	0.409202	19.186
Infected 3-0	1	3	67	50	1455.5	1557.96	0.605035	942.621	133.307	1522.05	0.519704	791.013
Infected 3-15	2	3	67	43	1977	2445.28	0.689216	1685.32	257.01	2276.79	0.491772	1119.66
Infected 3-1	3	3	67	44	4091.5	4727.25	0.50411	2383.05	359.259	4634.1	0.432453	2004.03
Infected 3-4	4	3	67	32	3259.5	3645.06	0.572372	2086.33	368.815	3417.14	0.433536	1481.46
Infected 3-8	5	3	67	13	7145	7270.46	0.424647	3087.38	856.286	7144.18	0.34559	2468.96
Infected 3-24	6	3	67	13	3365	2941.31	0.537072	1579.69	438.129	2984.27	0.417066	1244.64
Infected 3-48	7	3	67	50	1592.5	1803.3	0.570246	1028.32	145.427	1716.52	0.409363	702.681
Uninfected 1-0	1	4	67	50	679.5	753.38	0.471676	355.351	50.2542	743.909	0.34585	257.281
Uninfected 1-15	2	4	67	28	1644.5	1655.39	0.440663	729.471	137.857	1628.42	0.362614	590.489
Uninfected 1-1	3	4	67	21	2654	3059.71	0.653823	2000.51	436.548	2978	0.60396	1798.59
Uninfected 1-4	4	4	67	21	3239	3211.19	0.666094	2138.95	466.758	3202.68	0.618812	1981.86
Uninfected 1-8	5	4	67	27	2595	3285.3	0.441437	1450.25	279.101	3239.12	0.4009	1298.56
Uninfected 1-24	6	4	67	26	1318	1438.15	0.471684	678.354	133.036	1366.42	0.233054	318.449
Uninfected 1-48	7	4	67	50	749	830.8	0.550422	457.29	64.6706	787.136	0.292036	229.872
Uninfected 2-0	1	5	67	50	684	662.7	0.369661	244.974	34.6446	651.591	0.279467	182.098
Uninfected 2-15	2	5	67	38	1605	1600.11	0.43132	690.157	111.958	1596.29	0.352245	562.287
Uninfected 2-1	3	5	67	27	2373	2404.59	0.418937	1007.37	193.869	2389.72	0.372501	890.173
Uninfected 2-4	4	5	67	39	4285	4764.9	0.409842	1952.86	312.707	4757.89	0.323315	1538.29
Uninfected 2-8	5	5	67	21	4606	4687.48	0.279511	1310.2	285.909	4676.58	0.21147	988.956
Uninfected 2-24	6	5	67	31	1409	1603.52	0.528308	847.151	152.153	1510.33	0.403946	610.094
Uninfected 2-48	7	5	67	50	883.5	869.86	0.346682	301.565	42.6477	856.523	0.255138	218.531
Uninfected 3-0	1	6	67	50	720.5	720.46	0.354967	255.739	36.167	715.318	0.278759	199.401
Uninfected 3-15	2	6	67	50	1399.5	1419.54	0.352431	500.29	70.7517	1399.61	0.268293	375.506
Uninfected 3-1	3	6	67	13	1888	2317.54	0.483708	1121.01	310.913	2257.73	0.434951	982
Uninfected 3-4	4	6	67	30	3691	3684.37	0.444923	1639.26	299.287	3673.15	0.30343	1114.55
Uninfected 3-8	5	6	67	14	4123.5	4227.57	0.388207	1641.17	438.622	4103.83	0.303352	1244.9
Uninfected 3-24	6	6	67	37	1332	1318.7	0.429744	566.705	93.1657	1324.45	0.337568	447.094
Uninfected 3-48	7	6	67	50	801.5	888.82	0.457242	406.406	57.4745	856.955	0.345729	296.274
MFI	Time (hrs)	Infected			Uninfected				FC	Time (hrs)	Infected			Uninfected
	0	1027.91	1506.91	1522.05	743.909	651.591	715.318			0	0.760126	1.11434	1.12553	1.05728	0.926073	1.01665
	0.25	2639.07	2406.68	2276.79	1628.42	1596.29	1399.61			0.25	1.95156	1.77971	1.68366	2.3144	2.26873	1.9892
	1	2982.93	4114.82	4634.1	2978	2389.72	2257.73			1	2.20584	3.04286	3.42686	4.23248	3.39639	3.20879
	4	3418.09	3780	3417.14	3202.68	4757.89	3673.15			4	2.52764	2.79526	2.52693	4.55181	6.76214	5.22047
	8	5820.55	6281.06	7144.18	3239.12	4676.58	4103.83			8	4.30422	4.64477	5.28303	4.6036	6.64659	5.83257
	16	3096.23	4502.93	2984.27	1366.42	1510.33	1324.45			24	2.28962	3.32986	2.20683	1.94202	2.14656	1.88238
	24	2037.18	2467.11	1716.52	787.136	856.523	856.955			48	1.50647	1.8244	1.26935	1.11872	1.21733	1.21795
		Infected			Uninfected				Kinetics	Time (hrs)	Infected			Uninfected
mean zero		1352.29			703.606					0	0.1766	0.239913	0.213047	0.229664	0.13695	0.174305
										0.25	0.453406	0.383165	0.318692	0.502736	0.335505	0.34105
std deviation (% of signal):		0.207812			0.0671688					1	0.512483	0.655116	0.648654	0.919385	0.502265	0.550151
		0.0751941			0.0803626					4	0.587246	0.601809	0.478311	0.988751	1	0.895054
		0.215903			0.150864					8	1	1	1	1	0.982911	1
		0.059129			0.205668					24	0.531948	0.716906	0.417721	0.421848	0.317438	0.322736
		0.104742			0.18062					48	0.349998	0.392786	0.240269	0.243009	0.180022	0.208818
		0.239903			0.0696145
		0.181625			0.0482107				Norm to Max	Time (hrs)	Infected			Uninfected
										0	0.160229	0.234894	0.237254	0.115959	0.101569	0.111503
mean time course:		1352.29			703.606					0.25	0.411373	0.375149	0.354903	0.253836	0.248828	0.218169
		2440.85			1541.44					1	0.464974	0.641411	0.722355	0.464205	0.372505	0.351931
		3910.62			2541.82					4	0.532806	0.58922	0.532658	0.499229	0.741651	0.572565
		3538.41			3877.91					8	0.907296	0.979081	1.11362	0.504908	0.728977	0.639698
		6415.26			4006.51					16	0.482634	0.701909	0.465183	0.212995	0.235428	0.206454
		3527.81			1400.4					24	0.317552	0.384569	0.267569	0.122697	0.133513	0.133581
		2073.61			833.538
maximum:		6415.26

## Sheet: pJnk (34)
	RowNo	ColNo	RegionNumber19	RegionCount	Median	Mean	CV	StdDev	StdErr	TrimmedMean	TrimmedCV	TrimmedStdDev
Infected 1-0	1	7	34	64	96.5	114.781	0.53796	61.7477	7.71846	112.569	0.457509	51.5014
Infected 1-15	2	7	34	52	237	263.75	0.428805	113.097	15.6838	257.174	0.31363	80.6574
Infected 1-1	3	7	34	50	234	236.88	0.413957	98.0582	13.8675	237.659	0.318084	75.5956
Infected 1-4	4	7	34	50	256	265.8	0.411372	109.343	15.4634	258.659	0.301684	78.0334
Infected 1-8	5	7	34	28	182	206.143	0.514421	106.044	20.0405	202.577	0.437524	88.6324
Infected 1-24	6	7	34	34	165.5	166.912	0.423285	70.6512	12.1166	162.9	0.324296	52.8279
Infected 1-48	7	7	34	50	122.5	133.94	0.450702	60.367	8.53719	128.682	0.304448	39.1769
RIPA	8	7	34	50	55	64.4	0.670339	43.1698	6.10513	59.5455	0.4772	28.4151
Infected 2-0	1	8	34	50	98.5	121.02	0.81546	98.687	13.9564	109.091	0.348641	38.0335
Infected 2-15	2	8	34	42	230.5	244.762	0.386053	94.4911	14.5803	239.974	0.324658	77.9093
Infected 2-1	3	8	34	44	341	356.477	0.442433	157.717	23.7768	350.55	0.385413	135.107
Infected 2-4	4	8	34	50	250.5	796.64	4.84171	3857.1	545.476	256.136	0.376205	96.3597
Infected 2-8	5	8	34	39	148	162.949	0.552292	89.9953	14.4108	156.829	0.441316	69.2109
Infected 2-24	6	8	34	26	170	179.885	0.449654	80.8858	15.863	175.833	0.349018	61.3689
Infected 2-48	7	8	34	50	121	126.98	0.49144	62.4031	8.82513	121.909	0.296728	36.1739
PBS	8	8	34	50	50	65.88	0.821269	54.1052	7.65163	58.75	0.488384	28.6925
Infected 3-0	1	9	34	50	111.5	117.78	0.55045	64.8321	9.16864	114.818	0.417771	47.9677
Infected 3-15	2	9	34	50	206.5	223.74	0.486859	108.93	15.405	216.977	0.363666	78.9072
Infected 3-1	3	9	34	50	250	267.54	0.435504	116.515	16.4777	260.864	0.32637	85.1381
Infected 3-4	4	9	34	35	240	288.8	0.564132	162.921	27.5387	272.097	0.424706	115.561
Infected 3-8	5	9	34	42	162	166.548	0.411538	68.5406	10.576	163.632	0.329423	53.904
Infected 3-24	6	9	34	43	184	191.279	0.431753	82.5854	12.5942	185.59	0.357033	66.2617
Infected 3-48	7	9	34	50	126.5	157.74	0.951285	150.056	21.2211	137.25	0.374387	51.3846
Uninfected 1-0	1	10	34	50	85	99.2	0.695682	69.0117	9.75973	92.3182	0.467396	43.1492
Uninfected 1-15	2	10	34	31	106	914.226	4.83884	4423.8	794.537	116.815	0.509723	59.5432
Uninfected 1-1	3	10	34	17	140	177.059	0.867262	153.556	37.2429	155.933	0.577798	90.0979
Uninfected 1-4	4	10	34	21	100	120.238	0.54412	65.4239	14.2767	114.579	0.459684	52.6702
Uninfected 1-8	5	10	34	29	87	114.345	0.870228	99.506	18.4778	102.333	0.585203	59.8858
Uninfected 1-24	6	10	34	26	79	134.615	1.74299	234.633	46.0154	93	0.602192	56.0039
Uninfected 1-48	7	10	34	45	94	97.1778	1.01138	98.2837	14.6513	84.6585	0.506455	42.8758
Uninfected 2-0	1	11	34	50	101	133.12	0.798387	106.281	15.0304	121.773	0.611358	74.4468
Uninfected 2-15	2	11	34	50	82.5	89.24	0.615738	54.9484	7.77088	84.1591	0.495389	41.6915
Uninfected 2-1	3	11	34	24	129	157.875	0.766149	120.956	24.69	145.682	0.589096	85.8206
Uninfected 2-4	4	11	34	42	84	94.5	0.565858	53.4736	8.25116	91.5789	0.464871	42.5724
Uninfected 2-8	5	11	34	38	68	78.5	0.663193	52.0606	8.44535	73.4706	0.453522	33.3205
Uninfected 2-24	6	11	34	37	78	88.1622	0.61363	54.0989	8.89381	81.4545	0.411926	33.5532
Uninfected 2-48	7	11	34	50	73.5	85.44	0.56385	48.1753	6.81302	82.2727	0.457051	37.6028
Uninfected 3-0	1	12	34	25	63	72.08	0.633715	45.6782	9.13563	70.9565	0.589275	41.8129
Uninfected 3-15	2	12	34	26	64	84.6154	0.845317	71.5268	14.0276	76.7083	0.633276	48.5776
Uninfected 3-1	3	12	34	50	139.5	158.5	0.748419	118.624	16.776	143.795	0.468083	67.3082
Uninfected 3-4	4	12	34	50	107	131.08	0.935707	122.652	17.3457	113.727	0.435504	49.5286
Uninfected 3-8	5	12	34	50	87.5	98.38	0.647637	63.7146	9.0106	93.4318	0.502288	46.9296
Uninfected 3-24	6	12	34	54	87.5	103.944	0.565678	58.7991	8.00155	97.75	0.439726	42.9832
Uninfected 3-48	7	12	34	50	67	78.58	0.607675	47.7511	6.75302	73.9318	0.461291	34.1041
MFI	Time (hrs)	Infected			Uninfected				FC	Time (hrs)	Infected			Uninfected
	0	112.569	109.091	114.818	92.3182	121.773	70.9565			0	1.00365	0.972642	1.02371	0.971609	1.2816	0.746786
	0.25	257.174	239.974	216.977	116.815	84.1591	76.7083			0.25	2.29293	2.13958	1.93454	1.22942	0.885738	0.807322
	1	237.659	350.55	260.864	155.933	145.682	143.795			1	2.11894	3.12546	2.32583	1.64113	1.53324	1.51338
	4	258.659	256.136	272.097	114.579	91.5789	113.727			4	2.30617	2.28368	2.42598	1.20589	0.963829	1.19693
	8	202.577	156.829	163.632	102.333	73.4706	93.4318			8	1.80615	1.39827	1.45892	1.07701	0.773246	0.983329
	16	162.9	175.833	185.59	93	81.4545	97.75			24	1.4524	1.56771	1.6547	0.978784	0.857274	1.02878
	24	128.682	121.909	137.25	84.6585	82.2727	73.9318			48	1.14731	1.08693	1.22371	0.890994	0.865885	0.7781
		Infected			Uninfected				Kinetics	Time (hrs)	Infected			Uninfected
mean zero		112.159			95.0158					0	0.435202	0.311199	0.421976	0.592036	0.835881	0.493455
										0.25	0.994258	0.684563	0.797427	0.749133	0.577691	0.533455
std deviation (% of signal):		0.025727			0.268537					1	0.918812	1	0.958716	1	1	1
		0.084724			0.23047					4	1	0.73067	1	0.734794	0.628623	0.790896
		0.210649			0.0439935					8	0.783181	0.447379	0.601373	0.656263	0.504322	0.649755
		0.0327099			0.122295					24	0.629786	0.501593	0.682073	0.596409	0.559126	0.679785
		0.141583			0.164692					48	0.497496	0.347765	0.504416	0.542915	0.564743	0.514146
		0.0651233			0.0923631
		0.0594673			0.0701494				Norm to Max	Time (hrs)	Infected			Uninfected
										0	0.397736	0.385447	0.405683	0.326185	0.430255	0.250708
mean time course:		112.159			95.0158					0.25	0.908664	0.847891	0.766638	0.412738	0.297356	0.271031
		238.042			92.5607					1	0.839713	1.23859	0.921701	0.550954	0.514733	0.508068
		283.024			148.47					4	0.913911	0.904998	0.96139	0.404838	0.323573	0.401829
		262.297			106.628					8	0.715758	0.554117	0.578154	0.361571	0.259591	0.330119
		174.346			89.7452					16	0.575569	0.621266	0.655738	0.328594	0.287801	0.345377
		174.774			90.7348					24	0.454667	0.430737	0.484941	0.299121	0.290691	0.261221
		129.28			80.2877
maximum:		283.024

## Sheet: pAkt (75)
	RowNo	ColNo	RegionNumber19	RegionCount	Median	Mean	CV	StdDev	StdErr	TrimmedMean	TrimmedCV	TrimmedStdDev
Infected 1-0	1	7	75	50	149	157.44	0.471303	74.2019	10.4937	153.455	0.369641	56.7231
Infected 1-15	2	7	75	50	276.5	274.02	0.430361	117.927	16.6775	270.636	0.334087	90.4161
Infected 1-1	3	7	75	55	218	238.8	0.406784	97.1399	13.0983	236.918	0.355988	84.34
Infected 1-4	4	7	75	50	157.5	195.8	0.914395	179.038	25.3199	173.864	0.390695	67.9277
Infected 1-8	5	7	75	36	133.5	141.722	0.346265	49.0735	8.17891	139.188	0.295706	41.1586
Infected 1-24	6	7	75	29	140	146.586	0.395468	57.9701	10.7648	145.963	0.361304	52.737
Infected 1-48	7	7	75	59	206	209.492	0.375614	78.688	10.2443	208.113	0.321248	66.8559
RIPA	8	7	75	83	231	244.361	0.46515	113.665	12.4763	238.507	0.389131	92.8102
Infected 2-0	1	8	75	78	134.5	167.205	0.728815	121.862	13.7981	151.8	0.347035	52.6799
Infected 2-15	2	8	75	49	195	249.327	0.624755	155.768	22.2526	237.089	0.479133	113.597
Infected 2-1	3	8	75	43	305	729.907	3.12245	2279.1	347.56	369.923	0.681187	251.987
Infected 2-4	4	8	75	53	170	176.679	0.493156	87.1305	11.9683	173.043	0.408298	70.6528
Infected 2-8	5	8	75	55	133	159.6	0.866607	138.311	18.6498	140.469	0.339822	47.7346
Infected 2-24	6	8	75	36	147.5	161.472	0.551391	89.0343	14.8391	154.938	0.403532	62.5222
Infected 2-48	7	8	75	54	190.5	199.296	0.397392	79.1987	10.7776	195.021	0.320074	62.4212
PBS	8	8	75	57	213	305.123	1.25218	382.068	50.6062	251.529	0.364231	91.6149
Infected 3-0	1	9	75	52	160.5	177.25	0.464526	82.3372	11.4181	172.109	0.394691	67.9298
Infected 3-15	2	9	75	65	265	278.631	0.534464	148.918	18.471	264.881	0.394265	104.433
Infected 3-1	3	9	75	55	255	263.273	0.447792	117.891	15.8965	257.98	0.345454	89.1201
Infected 3-4	4	9	75	52	149.5	173.731	0.555799	96.5595	13.3904	163.37	0.366247	59.8336
Infected 3-8	5	9	75	44	125	139.386	0.578459	80.6293	12.1553	130.325	0.342837	44.6803
Infected 3-24	6	9	75	33	124	133.697	0.405167	54.1696	9.42971	128.828	0.293249	37.7786
Infected 3-48	7	9	75	51	192	201.373	0.378962	76.3125	10.6859	198.2	0.297297	58.9243
Uninfected 1-0	1	10	75	54	152	171.833	0.516387	88.7325	12.075	163.604	0.399975	65.4376
Uninfected 1-15	2	10	75	29	194	213.793	0.397723	85.0304	15.7898	210.889	0.347924	73.3733
Uninfected 1-1	3	10	75	23	184	183.261	0.412521	75.599	15.7635	183.619	0.367597	67.4978
Uninfected 1-4	4	10	75	28	188.5	204.393	0.527658	107.849	20.3816	198.077	0.448072	88.7527
Uninfected 1-8	5	10	75	28	207.5	221.679	0.549707	121.858	23.029	218.577	0.49645	108.513
Uninfected 1-24	6	10	75	33	164	175.03	0.75092	131.434	22.8797	154.138	0.456982	70.4383
Uninfected 1-48	7	10	75	52	129.5	155.673	1.05464	164.179	22.7676	130.5	0.37271	48.6387
Uninfected 2-0	1	11	75	58	151.5	174.603	0.568295	99.2263	13.0291	165.692	0.433575	71.8401
Uninfected 2-15	2	11	75	62	160.5	188.403	0.544796	102.641	13.0355	181.446	0.435986	79.1082
Uninfected 2-1	3	11	75	64	159	218.219	1.26581	276.224	34.528	183.655	0.493291	90.5954
Uninfected 2-4	4	11	75	57	163	201.088	0.528401	106.255	14.0738	189.627	0.401551	76.1451
Uninfected 2-8	5	11	75	62	151.5	165.5	0.545479	90.2768	11.4652	160.661	0.457997	73.5822
Uninfected 2-24	6	11	75	55	137	163.291	0.595855	97.2977	13.1196	153.469	0.486258	74.6258
Uninfected 2-48	7	11	75	72	116	137.958	0.4988	68.8136	8.10976	130.734	0.34086	44.5622
Uninfected 3-0	1	12	75	36	143.5	183.694	0.659633	121.171	20.1952	169.375	0.492897	83.4845
Uninfected 3-15	2	12	75	30	191.5	205.4	0.515725	105.93	19.3401	191.308	0.242301	46.3541
Uninfected 3-1	3	12	75	59	170	203.729	0.549554	111.96	14.5759	194.019	0.418462	81.1896
Uninfected 3-4	4	12	75	74	255.5	264.338	0.637096	168.408	19.5771	246.788	0.369715	91.2413
Uninfected 3-8	5	12	75	67	152	167.761	0.450353	75.5517	9.23011	166.098	0.397193	65.9732
Uninfected 3-24	6	12	75	50	143	155.3	0.568722	88.3225	12.4907	146.295	0.373755	54.6786
Uninfected 3-48	7	12	75	67	127	237.134	3.10347	735.94	89.9093	143.639	0.491172	70.5516
MFI	Time (hrs)	Infected			Uninfected				FC	Time (hrs)	Infected			Uninfected
	0	153.455	151.8	172.109	163.604	165.692	169.375			0	0.964389	0.953991	1.08162	0.98424	0.996802	1.01896
	0.25	270.636	237.089	264.881	210.889	181.446	191.308			0.25	1.70082	1.48999	1.66465	1.2687	1.09158	1.1509
	1	236.918	369.923	257.98	183.619	183.655	194.019			1	1.48892	2.32479	1.62128	1.10465	1.10487	1.16721
	4	173.864	173.043	163.37	198.077	189.627	246.788			4	1.09265	1.08749	1.0267	1.19163	1.1408	1.48467
	8	139.188	140.469	130.325	218.577	160.661	166.098			8	0.874727	0.882783	0.81903	1.31496	0.966532	0.999245
	16	145.963	154.938	128.828	154.138	153.469	146.295			24	0.917308	0.973708	0.80962	0.927291	0.92327	0.880111
	24	208.113	195.021	198.2	130.5	130.734	143.639			48	1.30789	1.22561	1.24559	0.785086	0.786496	0.864132
		Infected			Uninfected				Kinetics	Time (hrs)	Infected			Uninfected
mean zero		159.121			166.224					0	0.567014	0.410356	0.649758	0.748497	0.873778	0.686318
										0.25	1	0.640914	1	0.964827	0.956857	0.775191
std deviation (% of signal):		0.0708767			0.0175781					1	0.875412	1	0.973944	0.840066	0.968505	0.786177
		0.0696587			0.0770312					4	0.642425	0.46778	0.616765	0.906212	1	1
		0.247995			0.0320364					8	0.514297	0.379726	0.492013	1	0.847244	0.673041
		0.0343119			0.145879					24	0.539332	0.418837	0.48636	0.705188	0.809321	0.592798
		0.0404222			0.17595					48	0.768977	0.527193	0.74826	0.597044	0.689427	0.582036
		0.0926108			0.0287357
		0.0340679			0.0557156				Norm to Max	Time (hrs)	Infected			Uninfected
										0	0.532322	0.526583	0.597032	0.567531	0.574774	0.587549
mean time course:		159.121			166.224					0.25	0.938817	0.822444	0.918854	0.731558	0.629424	0.663632
		257.536			194.548					1	0.821852	1.28324	0.894912	0.636961	0.637086	0.673037
		288.274			187.098					4	0.60312	0.600272	0.566717	0.687114	0.657804	0.856089
		170.092			211.497					8	0.482831	0.487278	0.452088	0.758227	0.55732	0.576183
		136.661			181.779					16	0.506335	0.537467	0.446893	0.534693	0.532374	0.507488
		143.243			151.301					24	0.721929	0.676513	0.687541	0.452695	0.453508	0.498274
		200.445			134.958
maximum:		288.274
