# Supplementary material for: Systems analysis of latent HIV reversal reveals altered stress kinase signaling and increased cell death in infected T cells
Source: Sci Rep. 2017 Nov 23;7:16179. doi: 10.1038/s41598-017-15532-0 (PMC5701066; doi:10.1038/s41598-017-15532-0)
Supplement: Supplementary file 5 — S4 [file 41598_2017_15532_MOESM5_ESM.xlsx]

## Sheet: Coversheet
Latent HIV infection alters systems-level signaling and regulation of cell death in T cells
Linda E. Fong1, Endah S. Sulistijo1, and Kathryn Miller-Jensen1,2*
1Department of Biomedical Engineering, Yale University, New Haven, CT, USA
2Department of Molecular, Cellular, and Developmental Biology, Yale University, New Haven, CT, USA
*Correspondance: kathryn.miller-jensen@yale.edu
Phospho-protein time course data for Donor 1 Primary TCM cells (Uninfected and Latent DHIV-infected) stimulated with 10nM PMA and 1uM Ionomycin

## Sheet: Placement
	1	2	3	4	5	6	7	8	9	10	11	12
A	Prim-infect-1 1-0	Prim-infect-1 2-0	Prim-infect-1 3-0	Prim-uninfect- 1-0	Prim-uninfect- 2-0	Prim-uninfect- 3-0	Prim-infect-1 1-0	Prim-infect-1 2-0	Prim-infect-1 3-0	Prim-uninfect- 1-0	Prim-uninfect- 2-0	Prim-uninfect- 3-0	0
B	Prim-infect-1 1-15	Prim-infect-1 2-15	Prim-infect-1 3-15	Prim-uninfect- 1-15	Prim-uninfect- 2-15	Prim-uninfect- 3-15	Prim-infect-1 1-15	Prim-infect-1 2-15	Prim-infect-1 3-15	Prim-uninfect- 1-15	Prim-uninfect- 2-15	Prim-uninfect- 3-15	15
C	Prim-infect-1 1-1	Prim-infect-1 2-1	Prim-infect-1 3-1	Prim-uninfect- 1-1	Prim-uninfect- 2-1	Prim-uninfect- 3-1	Prim-infect-1 1-1	Prim-infect-1 2-1	Prim-infect-1 3-1	Prim-uninfect- 1-1	Prim-uninfect- 2-1	Prim-uninfect- 3-1	1
D	Prim-infect-1 1-4	Prim-infect-1 2-4	Prim-infect-1 3-4	Prim-uninfect- 1-4	Prim-uninfect- 2-4	Prim-uninfect- 3-4	Prim-infect-1 1-4	Prim-infect-1 2-4	Prim-infect-1 3-4	Prim-uninfect- 1-4	Prim-uninfect- 2-4	Prim-uninfect- 3-4	4
E	Prim-infect-1 1-8	Prim-infect-1 2-8	Prim-infect-1 3-8	Prim-uninfect- 1-8	Prim-uninfect- 2-8	Prim-uninfect- 3-8	Prim-infect-1 1-8	Prim-infect-1 2-8	Prim-infect-1 3-8	Prim-uninfect- 1-8	Prim-uninfect- 2-8	Prim-uninfect- 3-8	8
F	Prim-infect-1 1-24	Prim-infect-1 2-24	Prim-infect-1 3-24	Prim-uninfect- 1-24	Prim-uninfect- 2-24	Prim-uninfect- 3-24	Prim-infect-1 1-24	Prim-infect-1 2-24	Prim-infect-1 3-24	Prim-uninfect- 1-24	Prim-uninfect- 2-24	Prim-uninfect- 3-24	24
G	Prim-infect-1 1-48	Prim-infect-1 2-48	Prim-infect-1 3-48	Prim-uninfect- 1-48	Prim-uninfect- 2-48	Prim-uninfect- 3-48	Prim-infect-1 1-48	Prim-infect-1 2-48	Prim-infect-1 3-48	Prim-uninfect- 1-48	Prim-uninfect- 2-48	Prim-uninfect- 3-48	48
H	RIPA	RIPA	H+E	H+T	HeLa	PBS	RIPA	RIPA	H+I	H+A	HeLa	PBS
	controls	HeLa+EGF	H+E	p-ERK, p-p38
		HeLa+TNFa	H+T	p-IkBa
		HeLa+Ins	H+I	p-Akt
		HeLa+Aniso	H+A	p-JNK
		HeLa		all

## Sheet: p38 (36)
	RowNo	ColNo	RegionNumber19	RegionCount	Median	Mean	CV	StdDev	StdErr	TrimmedMean	TrimmedCV	TrimmedStdDev
Infected 1-0	1	1	36	50	4275	4355.72	0.184946	805.572	113.925	4345.84	0.144121	626.327
Infected 1-15	2	1	36	50	27227	26965.9	0.0834445	2250.16	318.221	27184.8	0.0419332	1139.95
Infected 1-1	3	1	36	50	18993.5	19307.6	0.198736	3837.11	542.65	19140.6	0.153924	2946.2
Infected 1-4	4	1	36	52	19717.5	19283.5	0.251339	4846.69	672.115	19815.2	0.120274	2383.25
Infected 1-8	5	1	36	50	9530	10016.8	0.260867	2613.06	369.542	9722.41	0.126137	1226.35
Infected 1-24	6	1	36	50	8350	8458.52	0.188753	1596.57	225.79	8383.39	0.157386	1319.43
Infected 1-48	7	1	36	50	8682	8895.36	0.208083	1850.97	261.767	8937.5	0.170164	1520.84
RIPA	8	1	36	50	175	196.6	0.710233	139.632	19.7469	177.977	0.416654	74.1549
Infected 2-0	1	2	36	50	3412	3416.58	0.226438	773.643	109.41	3450.18	0.144844	499.74
Infected 2-15	2	2	36	50	26352	25552.6	0.211002	5391.65	762.495	26559.8	0.0629413	1671.71
Infected 2-1	3	2	36	50	19140	18963.4	0.228807	4338.97	613.623	19176	0.128278	2459.87
Infected 2-4	4	2	36	50	18710	18620.3	0.142807	2659.1	376.054	18634	0.106648	1987.29
Infected 2-8	5	2	36	50	10615.5	10381.8	0.159711	1658.1	234.49	10413.9	0.121343	1263.66
Infected 2-24	6	2	36	50	8544.5	8923.06	0.144643	1290.66	182.527	8906.95	0.119972	1068.58
Infected 2-48	7	2	36	50	10111	10009.2	0.228791	2290.01	323.857	10118.5	0.155863	1577.1
RIPA	8	2	36	50	147	588.18	3.70376	2178.48	308.083	154.25	0.380969	58.7645
Infected 3-0	1	3	36	50	3907.5	3865.72	0.198618	767.803	108.584	3901	0.121131	472.532
Infected 3-15	2	3	36	50	26275.5	25511.6	0.185937	4743.55	670.84	26248	0.0537669	1411.27
Infected 3-1	3	3	36	50	16164.5	16397.3	0.203141	3330.96	471.069	16247.2	0.150786	2449.86
Infected 3-4	4	3	36	50	17953	17646.1	0.243384	4294.77	607.372	18095.7	0.13499	2442.73
Infected 3-8	5	3	36	50	10547	10690.8	0.226239	2418.67	342.052	10533.1	0.139051	1464.65
Infected 3-24	6	3	36	50	8539.5	8271.38	0.198105	1638.6	231.734	8320.02	0.150515	1252.29
Infected 3-48	7	3	36	50	12858.5	12811.8	0.219217	2808.56	397.191	12967.8	0.151976	1970.78
H+E	8	3	36	50	3392	3389.62	0.194263	658.478	93.1229	3377.36	0.14535	490.901
Uninfected 1-0	1	4	36	50	3723.5	3813.54	0.211266	805.67	113.939	3799.09	0.173472	659.035
Uninfected 1-15	2	4	36	54	25233.5	23800.6	0.252718	6014.84	818.516	24795.9	0.12622	3129.74
Uninfected 1-1	3	4	36	50	15615.5	14903.1	0.300913	4484.54	634.21	15469.2	0.16612	2569.74
Uninfected 1-4	4	4	36	50	13548	13962.5	0.265363	3705.13	523.984	13955.3	0.154437	2155.22
Uninfected 1-8	5	4	36	50	7418.5	7632.92	0.537854	4105.4	580.591	7310.48	0.14025	1025.29
Uninfected 1-24	6	4	36	54	6713.5	6609.85	0.236028	1560.11	212.304	6688.35	0.168927	1129.85
Uninfected 1-48	7	4	36	50	8410.5	8100.18	0.243692	1973.95	279.159	8228.27	0.167842	1381.05
H+T	8	4	36	50	1318.5	1295.08	0.246011	318.604	45.0574	1304.57	0.175708	229.223
Uninfected 2-0	1	5	36	50	5812	5973.88	0.170129	1016.33	143.731	5947.52	0.128475	764.107
Uninfected 2-15	2	5	36	50	24728.5	24725.4	0.0516727	1277.63	180.684	24669.8	0.0450589	1111.59
Uninfected 2-1	3	5	36	50	17647.5	17190.1	0.314767	5410.86	765.211	17530.4	0.181445	3180.8
Uninfected 2-4	4	5	36	50	13902.5	13712.1	0.219752	3013.28	426.142	13896	0.140547	1953.04
Uninfected 2-8	5	5	36	50	7500	8020.94	0.46359	3718.43	525.865	7592.14	0.188226	1429.04
Uninfected 2-24	6	5	36	50	7340.5	7370.5	0.190664	1405.29	198.738	7352.39	0.150716	1108.12
Uninfected 2-48	7	5	36	50	8972.5	8863.5	0.22074	1956.52	276.694	8877.91	0.159828	1418.94
HeLa	8	5	36	50	846	869.48	0.399279	347.165	49.0966	872.818	0.255135	222.686
Uninfected 3-0	1	6	36	50	3664	3702.94	0.151897	562.466	79.5448	3702.86	0.0996119	368.849
Uninfected 3-15	2	6	36	50	25122	23154.9	0.286182	6626.52	937.131	24163	0.163645	3954.16
Uninfected 3-1	3	6	36	50	15833.5	15659.8	0.19017	2978.03	421.157	15703.5	0.14549	2284.7
Uninfected 3-4	4	6	36	50	13518.5	13193.8	0.248236	3275.17	463.179	13341.2	0.165175	2203.64
Uninfected 3-8	5	6	36	50	7360.5	7200.26	0.268069	1930.17	272.967	7269.43	0.147788	1074.34
Uninfected 3-24	6	6	36	50	8278.5	7961.52	0.190705	1518.31	214.721	7917.25	0.152594	1208.13
Uninfected 3-48	7	6	36	50	9324	9397.18	0.175783	1651.86	233.608	9351.89	0.13311	1244.83
DPBS	8	6	36	50	183.5	365.72	3.15219	1152.82	163.033	178.318	0.354711	63.2514
MFI	Time (hrs)	Infected			Uninfected				FC	Time (hrs)	Infected			Uninfected
	0	4345.84	3450.18	3901	3799.09	5947.52	3702.86			0	1.1146	0.884887	1.00051	0.847414	1.32664	0.82595
	0.25	27184.8	26559.8	26248	24795.9	24669.8	24163			0.25	6.97223	6.81193	6.73196	5.53091	5.50277	5.38974
	1	19140.6	19176	16247.2	15469.2	17530.4	15703.5			1	4.90909	4.91817	4.16702	3.45051	3.91027	3.50278
	4	19815.2	18634	18095.7	13955.3	13896	13341.2			4	5.08211	4.77917	4.64111	3.11283	3.09961	2.97585
	8	9722.41	10413.9	10533.1	7310.48	7592.14	7269.43			8	2.49356	2.67092	2.70149	1.63065	1.69348	1.6215
	16	8383.39	8906.95	8320.02	6688.35	7352.39	7917.25			16	2.15013	2.28442	2.13388	1.49188	1.64	1.766
	24	8937.5	10118.5	12967.8	8228.27	8877.91	9351.89			24	2.29225	2.59514	3.32591	1.83537	1.98028	2.086
		Infected			Uninfected				Kinetics	Time (hrs)	Infected			Uninfected
mean zero		3899.01			4483.16					0	0.159863	0.129903	0.148621	0.153214	0.241085	0.153245
										0.25	1	1	1	1	1	1
std deviation (% of signal):		0.114858			0.283079					1	0.704092	0.721995	0.618991	0.62386	0.7106	0.649897
		0.017891			0.0136486					4	0.728908	0.701589	0.689413	0.562807	0.563281	0.552133
		0.0924118			0.0695114					8	0.357642	0.392094	0.401293	0.294826	0.30775	0.300849
		0.0466644			0.0246701					16	0.308385	0.335355	0.316978	0.269736	0.298032	0.327659
		0.0428184			0.0237688					24	0.328769	0.38097	0.494048	0.33184	0.35987	0.387033
		0.0377349			0.0840397
		0.194094			0.0639606				Norm to Max	Time (hrs)	Infected			Uninfected
										0	0.162984	0.129394	0.146301	0.142479	0.223053	0.13887
mean time course:		3899.01			4483.16					0.25	1.01952	0.996084	0.984391	0.929935	0.925204	0.906199
		26664.2			24542.9					1	0.717839	0.719167	0.609329	0.58015	0.65745	0.588936
		18187.9			16234.4					4	0.743139	0.698841	0.678653	0.523374	0.52115	0.500342
		18848.3			13730.8					8	0.364625	0.390559	0.39503	0.274169	0.284732	0.272629
		10223.2			7390.68					16	0.314406	0.334042	0.31203	0.250837	0.27574	0.296925
		8536.79			7319.33					24	0.335188	0.379478	0.486336	0.308589	0.332953	0.350729
		10674.6			8819.36
maximum:		26664.2

## Sheet: pErk (38)
	RowNo	ColNo	RegionNumber19	RegionCount	Median	Mean	CV	StdDev	StdErr	TrimmedMean	TrimmedCV	TrimmedStdDev
Infected 1-0	1	1	38	66	427	440.455	0.361939	159.418	19.6229	431.967	0.267792	115.677
Infected 1-15	2	1	38	63	24867	24869.1	0.095995	2387.31	300.772	25046.4	0.0511855	1282.01
Infected 1-1	3	1	38	84	16385	16524.3	0.142315	2351.65	256.586	16584.9	0.11108	1842.25
Infected 1-4	4	1	38	50	10254	10391	0.15248	1584.42	224.071	10329.1	0.123406	1274.67
Infected 1-8	5	1	38	54	7088	7071.59	0.162792	1151.2	156.659	7032.19	0.119377	839.482
Infected 1-24	6	1	38	86	8396.5	8257.21	0.205539	1697.18	183.012	8317.99	0.153108	1273.55
Infected 1-48	7	1	38	71	7868	7988.9	0.20837	1664.65	197.557	7991.08	0.169807	1356.94
RIPA	8	1	38	84	99.5	320.917	3.99784	1282.97	139.984	118.487	0.637026	75.4792
Infected 2-0	1	2	38	91	367	439.319	1.21432	533.473	55.9232	380.21	0.301024	114.452
Infected 2-15	2	2	38	62	23647.5	23091	0.158728	3665.18	465.479	23470.3	0.0810564	1902.42
Infected 2-1	3	2	38	64	16138	16169.2	0.224896	3636.39	454.549	16265.1	0.157263	2557.9
Infected 2-4	4	2	38	71	8955	8791	0.192332	1690.79	200.66	8870.68	0.131405	1165.65
Infected 2-8	5	2	38	61	6211	6174.36	0.194177	1198.92	153.506	6195.22	0.142746	884.343
Infected 2-24	6	2	38	68	8396	8113.87	0.237308	1925.49	233.5	8147	0.197297	1607.38
Infected 2-48	7	2	38	82	9057.5	8862.13	0.181954	1612.5	178.071	8869.74	0.147523	1308.49
RIPA	8	2	38	57	106	245.579	3.14588	772.563	102.328	111.216	0.4657	51.7932
Infected 3-0	1	3	38	70	336	351.086	0.441111	154.868	18.5102	343.919	0.317244	109.106
Infected 3-15	2	3	38	52	24198	23710	0.105384	2498.65	346.501	23939.7	0.0664846	1591.62
Infected 3-1	3	3	38	66	11718	11893.9	0.199262	2370	291.727	11794.9	0.146247	1724.97
Infected 3-4	4	3	38	99	8425	8554.57	0.239262	2046.79	205.71	8516.52	0.149422	1272.56
Infected 3-8	5	3	38	54	6430	6556.98	0.204402	1340.26	182.387	6536.21	0.146169	955.391
Infected 3-24	6	3	38	74	6993.5	6911.61	0.164838	1139.29	132.44	6936.53	0.124265	861.965
Infected 3-48	7	3	38	57	9905	9911.65	0.185362	1837.25	243.349	9864.69	0.133332	1315.27
H+E	8	3	38	57	16901	16997	0.244507	4155.89	550.461	17044.3	0.18065	3079.05
Uninfected 1-0	1	4	38	52	445	890.038	3.50201	3116.92	432.239	456.739	0.247406	113
Uninfected 1-15	2	4	38	50	23851.5	21561.9	0.343194	7399.91	1046.51	22681.5	0.231614	5253.34
Uninfected 1-1	3	4	38	74	17883.5	17326.8	0.198063	3431.8	398.939	17406.2	0.157429	2740.24
Uninfected 1-4	4	4	38	102	8459	8722.52	0.377469	3292.48	326.004	8450.02	0.210459	1778.39
Uninfected 1-8	5	4	38	64	6374.5	6546.52	0.234626	1535.99	191.998	6493.03	0.176834	1148.19
Uninfected 1-24	6	4	38	50	11497	11352	0.211344	2399.17	339.293	11312.6	0.163054	1844.56
Uninfected 1-48	7	4	38	74	8031	7813.65	0.251	1961.23	227.988	7840.68	0.196274	1538.92
H+T	8	4	38	75	819	827.56	0.322531	266.914	30.8205	813.104	0.208228	169.311
Uninfected 2-0	1	5	38	50	581	596.12	0.266378	158.793	22.4567	589.545	0.197133	116.219
Uninfected 2-15	2	5	38	71	23959	23206.5	0.135604	3146.88	373.466	23606.9	0.0756628	1786.17
Uninfected 2-1	3	5	38	51	16751	16882.8	0.229497	3874.55	542.546	16750.3	0.166579	2790.25
Uninfected 2-4	4	5	38	83	7984	8093.87	0.255175	2065.35	226.702	8055.33	0.184894	1489.39
Uninfected 2-8	5	5	38	64	5963.5	6034.41	0.366022	2208.72	276.091	5909.28	0.197848	1169.14
Uninfected 2-24	6	5	38	80	12472.5	12408.4	0.226542	2811.02	314.281	12450.2	0.167817	2089.36
Uninfected 2-48	7	5	38	52	8246.5	8083.73	0.253996	2053.24	284.733	8130.46	0.181626	1476.71
HeLa	8	5	38	99	1054	1057.22	0.293307	310.091	31.1653	1050.04	0.225844	237.146
Uninfected 3-0	1	6	38	69	404	421.232	0.442279	186.302	22.4281	410.175	0.332846	136.525
Uninfected 3-15	2	6	38	65	24202	21784.7	0.320328	6978.26	865.546	22657.3	0.233408	5288.41
Uninfected 3-1	3	6	38	100	15594.5	15472.8	0.275202	4258.14	425.814	15541.1	0.175422	2726.24
Uninfected 3-4	4	6	38	86	7917.5	8107.21	0.441793	3581.71	386.226	7868.82	0.257433	2025.69
Uninfected 3-8	5	6	38	84	6647	6412.32	0.238475	1529.18	166.847	6449.26	0.194006	1251.2
Uninfected 3-24	6	6	38	76	12097.5	11337.8	0.287294	3257.27	373.634	11506.2	0.221742	2551.41
Uninfected 3-48	7	6	38	80	7523.5	7429.48	0.256562	1906.12	213.111	7460.61	0.1823	1360.07
DPBS	8	6	38	67	86	108.03	0.989083	106.851	13.0539	93.2787	0.439496	40.9956
MFI	Time (hrs)	Infected			Uninfected				FC	Time (hrs)	Infected			Uninfected
	0	431.967	380.21	343.919	456.739	589.545	410.175			0	1.12093	0.986622	0.89245	0.940787	1.21434	0.844873
	0.25	25046.4	23470.3	23939.7	22681.5	23606.9	22657.3			0.25	64.994	60.9041	62.1221	46.719	48.6253	46.6694
	1	16584.9	16265.1	11794.9	17406.2	16750.3	15541.1			1	43.0368	42.2068	30.6072	35.853	34.5021	32.0113
	4	10329.1	8870.68	8516.52	8450.02	8055.33	7868.82			4	26.8034	23.0189	22.0999	17.4053	16.5923	16.2081
	8	7032.19	6195.22	6536.21	6493.03	5909.28	6449.26			8	18.2481	16.0762	16.9611	13.3743	12.1719	13.2841
	16	8317.99	8147	6936.53	11312.6	12450.2	11506.2			16	21.5847	21.141	17.9999	23.3015	25.6448	23.7004
	24	7991.08	8869.74	9864.69	7840.68	8130.46	7460.61			24	20.7364	23.0165	25.5983	16.1502	16.747	15.3673
		Infected			Uninfected				Kinetics	Time (hrs)	Infected			Uninfected
mean zero		385.365			485.486					0	0.0172466	0.0161996	0.0143661	0.0201371	0.0249734	0.0181034
										0.25	1	1	1	1	1	1
std deviation (% of signal):		0.114825			0.191719					1	0.662167	0.693005	0.492694	0.767418	0.70955	0.685917
		0.033506			0.0235586					4	0.412399	0.377953	0.355749	0.372552	0.341227	0.347297
		0.179949			0.0571139					8	0.280766	0.26396	0.273028	0.286271	0.250319	0.284643
		0.103988			0.0365242					16	0.332103	0.347119	0.28975	0.498758	0.527396	0.507836
		0.0638855			0.0517413					24	0.319051	0.377913	0.412064	0.345687	0.34441	0.32928
		0.0965442			0.0517736
		0.105226			0.0430103				Norm to Max	Time (hrs)	Infected			Uninfected
										0	0.0178852	0.0157423	0.0142397	0.0189109	0.0244097	0.0169829
mean time course:		385.365			485.486					0.25	1.03703	0.97177	0.991204	0.939107	0.977426	0.938109
		24152.1			22981.9					1	0.686685	0.673441	0.48836	0.720688	0.693533	0.643465
		14881.6			16565.8					4	0.427669	0.367283	0.352619	0.349866	0.333525	0.325802
		9238.77			8124.73					8	0.291162	0.256508	0.270626	0.268839	0.244669	0.267027
		6587.87			6283.86					16	0.3444	0.33732	0.287201	0.468388	0.515491	0.476405
		7800.51			11756.3					24	0.330864	0.367245	0.408439	0.324637	0.336635	0.308901
		8908.5			7810.58
maximum:		24152.1

## Sheet: pIkB (67)
	RowNo	ColNo	RegionNumber19	RegionCount	Median	Mean	CV	StdDev	StdErr	TrimmedMean	TrimmedCV	TrimmedStdDev
Infected 1-0	1	1	67	62	455.5	471.177	0.301186	141.912	18.0228	464.339	0.241026	111.918
Infected 1-15	2	1	67	68	1591.5	1613.63	0.341089	550.392	66.7448	1606.19	0.283048	454.63
Infected 1-1	3	1	67	90	2715.5	2737.51	0.28511	780.491	82.271	2707.81	0.211876	573.722
Infected 1-4	4	1	67	66	1543.5	1521.79	0.2636	401.143	49.3772	1499.77	0.19615	294.179
Infected 1-8	5	1	67	81	827	863.494	0.257411	222.272	24.6969	852.192	0.209971	178.936
Infected 1-24	6	1	67	96	1095.5	1108.25	0.233726	259.027	26.4368	1110.03	0.167282	185.689
Infected 1-48	7	1	67	94	1079.5	1115.78	0.273341	304.987	31.4571	1117.56	0.209762	234.421
RIPA	8	1	67	93	57	80.6129	1.55239	125.143	12.9767	62.2289	0.487058	30.3091
Infected 2-0	1	2	67	94	400	415.84	0.371506	154.487	15.9342	408.179	0.270049	110.228
Infected 2-15	2	2	67	105	1707	1690.24	0.28997	490.119	47.8307	1680.31	0.230513	387.332
Infected 2-1	3	2	67	67	3024	3066.97	0.254566	780.745	95.3832	3048.31	0.204757	624.162
Infected 2-4	4	2	67	74	1393.5	1438.92	0.265046	381.379	44.3344	1414.35	0.185217	261.962
Infected 2-8	5	2	67	65	767	767.831	0.241347	185.313	22.9853	771.831	0.186818	144.192
Infected 2-24	6	2	67	81	1172	1165.65	0.242584	282.769	31.4187	1170.96	0.190918	223.557
Infected 2-48	7	2	67	79	1092	1161.59	0.267851	311.134	35.0053	1132.44	0.191714	217.104
RIPA	8	2	67	82	57	85.1707	1.74417	148.553	16.4049	67.8243	0.552922	37.5015
Infected 3-0	1	3	67	81	395	401.16	0.324821	130.305	14.4784	397.986	0.253368	100.837
Infected 3-15	2	3	67	72	1762	1758.14	0.312229	548.942	64.6934	1750.23	0.258158	451.837
Infected 3-1	3	3	67	57	1767	1880.42	0.341859	642.838	85.146	1842.75	0.268135	494.105
Infected 3-4	4	3	67	93	1328	1379.72	0.321183	443.143	45.9518	1374.49	0.255814	351.615
Infected 3-8	5	3	67	80	844.5	833.987	0.262335	218.784	24.4608	838.292	0.194937	163.414
Infected 3-24	6	3	67	68	1051.5	1078.87	0.25227	272.166	33.005	1082.23	0.201611	218.189
Infected 3-48	7	3	67	73	1022	1085.36	0.294727	319.883	37.4395	1070.46	0.19962	213.686
H+E	8	3	67	79	170	174.671	0.494333	86.3456	9.71463	170.507	0.408688	69.6842
Uninfected 1-0	1	4	67	70	641.5	655.057	0.311149	203.82	24.3612	654.21	0.204872	134.029
Uninfected 1-15	2	4	67	86	1273	1376.02	0.492539	677.745	73.0831	1364.79	0.432053	589.664
Uninfected 1-1	3	4	67	81	2302	2334.09	0.303211	707.72	78.6356	2328.49	0.244515	569.351
Uninfected 1-4	4	4	67	101	810	870.564	0.360302	313.666	31.2109	854.187	0.244942	209.226
Uninfected 1-8	5	4	67	76	576	583.092	0.277598	161.865	18.5672	580.206	0.236775	137.378
Uninfected 1-24	6	4	67	69	843	869.42	0.235578	204.816	24.657	859.206	0.180666	155.229
Uninfected 1-48	7	4	67	82	576	743.463	1.43128	1064.1	117.511	628.878	0.210868	132.61
H+T	8	4	67	86	4279	4284.9	0.191229	819.397	88.3579	4304.15	0.148781	640.374
Uninfected 2-0	1	5	67	71	691	727.352	0.238849	173.727	20.6176	716.524	0.169908	121.743
Uninfected 2-15	2	5	67	72	2117.5	2145.42	0.352694	756.676	89.1751	2140.61	0.262048	560.943
Uninfected 2-1	3	5	67	56	2627.5	2648.07	0.395785	1048.07	140.054	2657.16	0.309647	822.782
Uninfected 2-4	4	5	67	88	816.5	892.727	0.383123	342.025	36.4599	872.963	0.288139	251.534
Uninfected 2-8	5	5	67	80	509	546.425	0.354189	193.538	21.6382	534.764	0.255241	136.493
Uninfected 2-24	6	5	67	82	1048.5	1037.79	0.31025	321.976	35.5562	1037.28	0.233393	242.095
Uninfected 2-48	7	5	67	58	675	733.655	0.304979	223.75	29.3797	724.096	0.240725	174.308
HeLa	8	5	67	110	145.5	171.236	0.794151	135.988	12.9659	154.5	0.382774	59.1385
Uninfected 3-0	1	6	67	88	652.5	682.057	0.341675	233.041	24.8423	679.912	0.248961	169.272
Uninfected 3-15	2	6	67	78	1496.5	1528.87	0.33006	504.62	57.137	1533.86	0.245322	376.288
Uninfected 3-1	3	6	67	69	2105	2118.01	0.284707	603.013	72.5942	2113.24	0.24462	516.941
Uninfected 3-4	4	6	67	93	882	961.871	0.486645	468.089	48.5386	909.59	0.223051	202.885
Uninfected 3-8	5	6	67	119	457	473.42	0.334089	158.164	14.4989	465.224	0.242788	112.951
Uninfected 3-24	6	6	67	86	909.5	914.919	0.274442	251.092	27.076	911.987	0.208689	190.322
Uninfected 3-48	7	6	67	94	617.5	675.255	0.369555	249.544	25.7385	660.405	0.288903	190.793
DPBS	8	6	67	75	62	69.28	0.634312	43.9452	5.07435	65.6716	0.49169	32.2901
MFI	Time (hrs)	Infected			Uninfected				FC	Time (hrs)	Infected			Uninfected
	0	464.339	408.179	397.986	654.21	716.524	679.912			0	1.09643	0.963819	0.939752	0.957078	1.04824	0.99468
	0.25	1606.19	1680.31	1750.23	1364.79	2140.61	1533.86			0.25	3.79265	3.96765	4.13277	1.99663	3.13161	2.24396
	1	2707.81	3048.31	1842.75	2328.49	2657.16	2113.24			1	6.39387	7.19788	4.35121	3.40648	3.8873	3.09157
	4	1499.77	1414.35	1374.49	854.187	872.963	909.59			4	3.54135	3.33965	3.24555	1.24964	1.2771	1.33069
	8	852.192	771.831	838.292	580.206	534.764	465.224			8	2.01225	1.8225	1.97943	0.848814	0.782335	0.680602
	16	1110.03	1170.96	1082.23	859.206	1037.28	911.987			16	2.62109	2.76495	2.55542	1.25698	1.5175	1.33419
	24	1117.56	1132.44	1070.46	628.878	724.096	660.405			24	2.63886	2.67399	2.52765	0.92002	1.05932	0.966142
		Infected			Uninfected				Kinetics	Time (hrs)	Infected			Uninfected
mean zero		423.501			683.549					0	0.171481	0.133903	0.215975	0.280958	0.269658	0.32174
										0.25	0.59317	0.551225	0.949797	0.586128	0.805601	0.725833
std deviation (% of signal):		0.0843727			0.0458136					1	1	1	1	1	1	1
		0.0429031			0.242873					4	0.553867	0.463978	0.745895	0.366841	0.328532	0.430425
		0.245371			0.115761					8	0.314716	0.253199	0.454915	0.249177	0.201254	0.220148
		0.0447715			0.0320589					16	0.409938	0.384134	0.58729	0.368997	0.390373	0.431559
		0.0523289			0.109942					24	0.412717	0.371496	0.580906	0.27008	0.272508	0.312508
		0.0404833			0.0977039
		0.029231			0.0722753				Norm to Max	Time (hrs)	Infected			Uninfected
										0	0.183319	0.161147	0.157123	0.258279	0.28288	0.268426
mean time course:		423.501			683.549					0.25	0.634118	0.663377	0.690985	0.538815	0.845103	0.60556
		1678.91			1679.75					1	1.06903	1.20346	0.727508	0.919279	1.04904	0.834297
		2532.96			2366.3					4	0.592101	0.558379	0.542644	0.337229	0.344642	0.359102
		1429.54			878.913					8	0.336442	0.304715	0.330954	0.229063	0.211122	0.183669
		820.771			526.731					16	0.438237	0.462289	0.427258	0.339211	0.409515	0.360049
		1121.07			936.159					24	0.441208	0.447081	0.422613	0.248278	0.28587	0.260725
		1106.82			671.126
maximum:		2532.96

## Sheet: pJnk (34)
	RowNo	ColNo	RegionNumber19	RegionCount	Median	Mean	CV	StdDev	StdErr	TrimmedMean	TrimmedCV	TrimmedStdDev
Infected 1-0	1	7	34	74	336	359.5	0.451383	162.272	18.8638	345.636	0.320831	110.891
Infected 1-15	2	7	34	50	13022	12111.6	0.334771	4054.6	573.408	12525.7	0.197638	2475.55
Infected 1-1	3	7	34	50	3439.5	3488.48	0.280059	976.979	138.166	3462.59	0.159882	553.607
Infected 1-4	4	7	34	50	1442	1456.82	0.247434	360.466	50.9776	1451.16	0.196999	285.878
Infected 1-8	5	7	34	50	598	630.88	0.382427	241.265	34.1201	615.159	0.255958	157.455
Infected 1-24	6	7	34	50	1472	1494.66	0.247824	370.412	52.3842	1482.16	0.193638	287.002
Infected 1-48	7	7	34	50	960.5	967.34	0.289818	280.353	39.6478	954.75	0.224484	214.326
RIPA	8	7	34	50	163.5	198.58	0.835179	165.85	23.4547	179.295	0.413166	74.0787
Infected 2-0	1	8	34	50	270.5	292.7	0.422642	123.707	17.4948	283.386	0.290696	82.3792
Infected 2-15	2	8	34	50	10259.5	10255.4	0.378166	3878.24	548.466	10366	0.160406	1662.76
Infected 2-1	3	8	34	50	4148.5	4171.92	0.212184	885.213	125.188	4137.61	0.150903	624.377
Infected 2-4	4	8	34	50	1193.5	1790.04	2.04317	3657.35	517.227	1208.5	0.189057	228.475
Infected 2-8	5	8	34	50	571	553.3	0.279057	154.402	21.8358	553.523	0.212269	117.495
Infected 2-24	6	8	34	50	1331.5	1336.32	0.192114	256.726	36.3065	1331.09	0.160086	213.089
Infected 2-48	7	8	34	50	1064.5	1065.76	0.221779	236.363	33.4268	1057.5	0.161113	170.377
RIPA	8	8	34	50	161	221.6	1.16348	257.828	36.4624	175.909	0.4636	81.5515
Infected 3-0	1	9	34	50	314	353.14	0.583533	206.069	29.1425	335.614	0.385757	129.465
Infected 3-15	2	9	34	50	12480.5	12485.2	0.341473	4263.35	602.929	12546.3	0.147623	1852.12
Infected 3-1	3	9	34	46	2619	2977.24	0.596884	1777.07	262.014	2681.88	0.193634	519.303
Infected 3-4	4	9	34	50	1009.5	1091.32	0.44342	483.913	68.4356	1016.82	0.228781	232.629
Infected 3-8	5	9	34	59	537	572.864	0.306391	175.52	22.8508	564.283	0.241125	136.063
Infected 3-24	6	9	34	50	1217.5	1308.48	0.305299	399.477	56.4946	1261.75	0.151926	191.693
Infected 3-48	7	9	34	50	976.5	1016.06	0.295621	300.368	42.4785	1020.14	0.22419	228.704
H+E	8	9	34	50	567.5	592.58	0.288297	170.839	24.1603	585.432	0.214918	125.82
Uninfected 1-0	1	10	34	50	295	340.94	0.579392	197.538	27.9361	317.068	0.377395	119.66
Uninfected 1-15	2	10	34	53	12826	12449.1	0.320847	3994.25	548.652	12671	0.213656	2707.23
Uninfected 1-1	3	10	34	50	5059	5707.54	0.736051	4201.04	594.117	5116.2	0.151968	777.5
Uninfected 1-4	4	10	34	50	575.5	700.66	1.13799	797.341	112.761	590.341	0.21629	127.685
Uninfected 1-8	5	10	34	51	385	525.451	1.47615	775.643	108.612	415.333	0.35992	149.487
Uninfected 1-24	6	10	34	57	1097	1225.26	0.402968	493.742	65.3978	1188.94	0.280091	333.012
Uninfected 1-48	7	10	34	50	888	932.02	0.402327	374.977	53.0297	903.477	0.233891	211.315
H+T	8	10	34	50	11423.5	11746.4	0.168788	1982.66	280.39	11703.2	0.113059	1323.16
Uninfected 2-0	1	11	34	50	333	352.9	0.417205	147.231	20.8217	341.909	0.288505	98.6424
Uninfected 2-15	2	11	34	50	15950	15248.8	0.32211	4911.81	694.634	15313.3	0.251166	3846.18
Uninfected 2-1	3	11	34	50	4931	4888.84	0.195536	955.944	135.191	4898.43	0.155984	764.078
Uninfected 2-4	4	11	34	50	559	572.56	0.341873	195.743	27.6823	570.25	0.266044	151.711
Uninfected 2-8	5	11	34	50	423.5	468.08	0.49181	230.206	32.5561	444.295	0.32656	145.089
Uninfected 2-24	6	11	34	50	1026.5	1112.34	0.313174	348.356	49.265	1102.18	0.263114	289.999
Uninfected 2-48	7	11	34	50	667	720.28	0.293548	211.437	29.9017	715.114	0.226022	161.631
HeLa	8	11	34	50	454.5	482.8	0.312965	151.1	21.3687	476.5	0.252325	120.233
Uninfected 3-0	1	12	34	50	333	359.68	0.445733	160.321	22.6729	349.273	0.337599	117.914
Uninfected 3-15	2	12	34	50	13182	13917.3	0.29336	4082.77	577.391	13390.2	0.151282	2025.69
Uninfected 3-1	3	12	34	50	4450.5	4776.84	0.359261	1716.13	242.698	4610.68	0.199714	920.819
Uninfected 3-4	4	12	34	50	623.5	674.5	0.695715	469.259	66.3633	618.205	0.27866	172.269
Uninfected 3-8	5	12	34	50	431.5	483.38	0.538079	260.097	36.7832	449.318	0.269217	120.964
Uninfected 3-24	6	12	34	50	1181	1178.24	0.307754	362.608	51.2805	1180.91	0.253882	299.812
Uninfected 3-48	7	12	34	50	734	760.34	0.33769	256.759	36.3112	743.114	0.25642	190.549
DPBS	8	12	34	50	244	275.26	0.61144	168.305	23.8019	255.909	0.405398	103.745
MFI	Time (hrs)	Infected			Uninfected				FC	Time (hrs)	Infected			Uninfected
	0	345.636	283.386	335.614	317.068	341.909	349.273			0	1.07492	0.881326	1.04375	0.943421	1.01733	1.03924
	0.25	12525.7	10366	12546.3	12671	15313.3	13390.2			0.25	38.9547	32.2379	39.0187	37.7018	45.5641	39.8418
	1	3462.59	4137.61	2681.88	5116.2	4898.43	4610.68			1	10.7686	12.8679	8.3406	15.223	14.5751	13.7189
	4	1451.16	1208.5	1016.82	590.341	570.25	618.205			4	4.51308	3.75841	3.16228	1.75653	1.69675	1.83944
	8	615.159	553.523	564.283	415.333	444.295	449.318			8	1.91313	1.72144	1.75491	1.2358	1.32198	1.33692
	16	1482.16	1331.09	1261.75	1188.94	1102.18	1180.91			16	4.60949	4.13967	3.92402	3.53764	3.27949	3.51374
	24	954.75	1057.5	1020.14	903.477	715.114	743.114			24	2.96925	3.2888	3.1726	2.68825	2.12779	2.2111
		Infected			Uninfected				Kinetics	Time (hrs)	Infected			Uninfected
mean zero		321.545			336.083					0	0.0275942	0.0273382	0.0267501	0.0250232	0.0223276	0.0260843
										0.25	1	1	1	1	1	1
std deviation (% of signal):		0.10395			0.0502083					1	0.276439	0.399154	0.213759	0.403774	0.31988	0.344334
		0.106065			0.0990561					4	0.115854	0.116584	0.0810454	0.0465901	0.0372388	0.0461686
		0.212556			0.0520127					8	0.0491117	0.0533981	0.0449761	0.0327784	0.0290137	0.0335559
		0.177617			0.0406152					16	0.118329	0.12841	0.100568	0.093832	0.0719754	0.0881923
		0.0569928			0.0420428					24	0.0762233	0.102017	0.0813099	0.071303	0.0466988	0.055497
		0.0829705			0.0414228
		0.0514525			0.129107				Norm to Max	Time (hrs)	Infected			Uninfected
										0	0.0250616	0.0205479	0.0243349	0.0229902	0.0247913	0.0253253
mean time course:		321.545			336.083					0.25	0.908221	0.75162	0.909712	0.918753	1.11035	0.970901
		11812.6			13791.5					1	0.251067	0.300012	0.194459	0.370969	0.355178	0.334314
		3427.36			4875.11					4	0.105221	0.0876266	0.073728	0.0428048	0.041348	0.0448251
		1225.49			592.932					8	0.0446043	0.0401351	0.0409153	0.0301152	0.0322152	0.0325794
		577.655			436.316					16	0.107469	0.0965155	0.0914877	0.0862084	0.0799176	0.085626
		1358.33			1157.34					24	0.0692275	0.0766778	0.0739686	0.0655098	0.0518518	0.0538821
		1010.8			787.235
maximum:		13791.5

## Sheet: pAkt (75)
	RowNo	ColNo	RegionNumber19	RegionCount	Median	Mean	CV	StdDev	StdErr	TrimmedMean	TrimmedCV	TrimmedStdDev
Infected 1-0	1	7	75	50	355.5	378.32	0.448678	169.744	24.0054	369.841	0.351902	130.148
Infected 1-15	2	7	75	114	383	413.702	0.501514	207.477	19.432	396.176	0.365055	144.626
Infected 1-1	3	7	75	76	313	351.461	0.672304	236.288	27.1041	323.971	0.382515	123.924
Infected 1-4	4	7	75	105	349	361.867	0.470231	170.161	16.606	355.621	0.392826	139.697
Infected 1-8	5	7	75	76	305	331.105	0.386746	128.054	14.6888	326.309	0.325897	106.343
Infected 1-24	6	7	75	58	301	340.517	0.54836	186.726	24.5183	330.077	0.454162	149.908
Infected 1-48	7	7	75	146	353	375.5	0.449813	168.905	13.9787	366.985	0.360185	132.182
RIPA	8	7	75	63	200	264.587	1.11612	295.312	37.2058	225.035	0.472524	106.335
Infected 2-0	1	8	75	61	322	373.77	0.496896	185.725	23.7797	362.527	0.415913	150.78
Infected 2-15	2	8	75	135	351	466.585	1.36138	635.202	54.6695	381.231	0.41162	156.923
Infected 2-1	3	8	75	60	345	348.767	0.370963	129.38	16.7028	344.537	0.296852	102.276
Infected 2-4	4	8	75	71	293	381.423	1.16871	445.771	52.9033	319.952	0.368852	118.015
Infected 2-8	5	8	75	63	308	335.365	0.459662	154.155	19.4217	329.421	0.388322	127.921
Infected 2-24	6	8	75	66	373	382.652	0.334231	127.894	15.7427	378.533	0.267996	101.445
Infected 2-48	7	8	75	75	342	394.24	0.560064	220.8	25.4958	371.91	0.391019	145.424
RIPA	8	8	75	52	245	239.365	0.454881	108.883	15.0993	238.13	0.343632	81.8293
Infected 3-0	1	9	75	76	326	362.171	0.734558	266.036	30.5164	333.162	0.366067	121.959
Infected 3-15	2	9	75	155	397	433.071	0.521255	225.741	18.1319	412.144	0.376418	155.138
Infected 3-1	3	9	75	127	302	345.26	0.552548	190.773	16.9283	325.27	0.392854	127.783
Infected 3-4	4	9	75	66	303	332.439	0.559129	185.876	22.8798	315.483	0.364102	114.868
Infected 3-8	5	9	75	50	333.5	311.94	0.527614	164.584	23.2757	304.023	0.452221	137.485
Infected 3-24	6	9	75	64	363	387.875	0.43224	167.655	20.9569	380.983	0.357879	136.346
Infected 3-48	7	9	75	114	342.5	385.123	0.489683	188.588	17.6629	376.52	0.411829	155.062
H+E	8	9	75	64	1255	1278	0.271738	347.282	43.4102	1275.19	0.224791	286.651
Uninfected 1-0	1	10	75	84	364.5	381.036	0.432824	164.921	17.9944	372.461	0.343511	127.944
Uninfected 1-15	2	10	75	50	422	450.4	0.501996	226.099	31.9752	430.409	0.351462	151.272
Uninfected 1-1	3	10	75	63	334	368.413	0.604917	222.859	28.0776	346.772	0.349051	121.041
Uninfected 1-4	4	10	75	67	304	373.284	0.656562	245.084	29.9417	352.82	0.50322	177.546
Uninfected 1-8	5	10	75	50	419.5	409.64	0.379166	155.321	21.9658	411.977	0.303343	124.97
Uninfected 1-24	6	10	75	50	354.5	350.04	0.44423	155.498	21.9908	345.727	0.341546	118.082
Uninfected 1-48	7	10	75	75	433	412.107	0.45372	186.981	21.5907	406.328	0.35596	144.637
H+T	8	10	75	62	296	363.952	0.629845	229.233	29.1126	337.571	0.462932	156.273
Uninfected 2-0	1	11	75	56	383.5	392.357	0.44665	175.246	23.4183	386.46	0.370306	143.109
Uninfected 2-15	2	11	75	64	408	444.859	0.512126	227.824	28.478	421.517	0.354373	149.374
Uninfected 2-1	3	11	75	56	401	461.661	0.744334	343.63	45.9195	415.52	0.419236	174.201
Uninfected 2-4	4	11	75	59	350	371.051	0.514018	190.727	24.8305	359.245	0.386684	138.914
Uninfected 2-8	5	11	75	60	370.5	382.067	0.391102	149.427	19.2909	376.519	0.321862	121.187
Uninfected 2-24	6	11	75	85	341	371.224	0.503253	186.819	20.2634	361.234	0.419952	151.701
Uninfected 2-48	7	11	75	63	371	433.016	1.1184	484.284	61.014	370.789	0.35439	131.404
HeLa	8	11	75	77	320	351.377	0.549528	193.091	22.0048	333.551	0.324889	108.367
Uninfected 3-0	1	12	75	55	395	411.945	0.38166	157.223	21.1999	404.061	0.278749	112.632
Uninfected 3-15	2	12	75	68	444	481.176	0.59571	286.641	34.7604	454.613	0.44312	201.448
Uninfected 3-1	3	12	75	53	398	483.528	0.581712	281.274	38.636	447.766	0.409643	183.424
Uninfected 3-4	4	12	75	63	356	383.825	0.50924	195.459	24.6256	368.947	0.381225	140.652
Uninfected 3-8	5	12	75	61	371	373.754	0.460221	172.01	22.0236	362.964	0.328829	119.353
Uninfected 3-24	6	12	75	79	355	416.899	0.658714	274.617	30.8968	384.394	0.407816	156.762
Uninfected 3-48	7	12	75	76	393.5	417.921	0.429879	179.656	20.6079	411.471	0.362301	149.076
DPBS	8	12	75	63	272	306.333	0.512326	156.943	19.7729	295.596	0.426687	126.127
MFI	Time (hrs)	Infected			Uninfected				FC	Time (hrs)	Infected			Uninfected
	0	369.841	362.527	333.162	372.461	386.46	404.061			0	1.04129	1.0207	0.938017	0.96079	0.996903	1.04231
	0.25	396.176	381.231	412.144	430.409	421.517	454.613			0.25	1.11544	1.07336	1.16039	1.11027	1.08734	1.17271
	1	323.971	344.537	325.27	346.772	415.52	447.766			1	0.912139	0.970044	0.915797	0.894525	1.07187	1.15505
	4	355.621	319.952	315.483	352.82	359.245	368.947			4	1.00125	0.900826	0.888243	0.910125	0.926701	0.951728
	8	326.309	329.421	304.023	411.977	376.519	362.964			8	0.918723	0.927485	0.855976	1.06273	0.971258	0.936292
	16	330.077	378.533	380.983	345.727	361.234	384.394			16	0.929332	1.06576	1.07266	0.89183	0.93183	0.991575
	24	366.985	371.91	376.52	406.328	370.789	411.471			24	1.03325	1.04711	1.06009	1.04815	0.95648	1.06142
		Infected			Uninfected				Kinetics	Time (hrs)	Infected			Uninfected
mean zero		355.177			387.661					0	0.933526	0.950938	0.808363	0.865364	0.916831	0.888803
										0.25	1	1	1	1	1	1
std deviation (% of signal):		0.0546572			0.0408463					1	0.817743	0.903748	0.789214	0.80568	0.985772	0.984939
		0.0389871			0.0393284					4	0.897633	0.83926	0.765469	0.819731	0.852267	0.811564
		0.0347686			0.12789					8	0.823645	0.864097	0.737662	0.957176	0.893246	0.798401
		0.0665871			0.022532					16	0.833156	0.992923	0.924393	0.803253	0.856985	0.845542
		0.0433017			0.0659408					24	0.926317	0.97555	0.913564	0.944052	0.879654	0.905101
		0.0790466			0.0534915
		0.0128246			0.0559131				Norm to Max	Time (hrs)	Infected			Uninfected
										0	0.849207	0.832414	0.764987	0.855222	0.887367	0.927782
mean time course:		355.177			387.661					0.25	0.909678	0.875362	0.946341	0.988281	0.967864	1.04386
		396.517			435.513					1	0.743883	0.791106	0.746865	0.796238	0.954093	1.02813
		331.259			403.353					4	0.816557	0.734656	0.724395	0.810124	0.824878	0.847156
		330.352			360.337					8	0.749252	0.756398	0.698079	0.945958	0.86454	0.833416
		319.918			383.82					16	0.757904	0.869166	0.874791	0.793839	0.829444	0.882624
		363.198			363.785					24	0.842649	0.853959	0.864543	0.932988	0.851385	0.944795
		371.805			396.196
maximum:		435.513
