# Supplementary material for: Systems analysis of latent HIV reversal reveals altered stress kinase signaling and increased cell death in infected T cells
Source: Sci Rep. 2017 Nov 23;7:16179. doi: 10.1038/s41598-017-15532-0 (PMC5701066; doi:10.1038/s41598-017-15532-0)
Supplement: Supplementary file 6 — S5 [file 41598_2017_15532_MOESM6_ESM.xlsx]

## Sheet: Coversheet
Latent HIV infection alters systems-level signaling and regulation of cell death in T cells
Linda E. Fong1, Endah S. Sulistijo1, and Kathryn Miller-Jensen1,2*
1Department of Biomedical Engineering, Yale University, New Haven, CT, USA
2Department of Molecular, Cellular, and Developmental Biology, Yale University, New Haven, CT, USA
*Correspondance: kathryn.miller-jensen@yale.edu
Phospho-protein time course data for Donor 2 Primary TCM cells (Uninfected and Latent DHIV-infected) stimulated with 10nM PMA and 1uM Ionomycin

## Sheet: Placement-NovPrimary-CD3CD28
	1	2	3	4	5	6	7	8	9	10	11	12
A	Prim-infect- 1-0	Prim-infect- 2-0	Prim-infect- 3-0	Prim-uninfect- 1-0	Prim-uninfect- 2-0	Prim-uninfect- 3-0	Prim-infect- 1-0	Prim-infect- 2-0	Prim-infect- 3-0	Prim-uninfect- 1-0	Prim-uninfect- 2-0	Prim-uninfect- 3-0	0
B	Prim-infect- 1-15	Prim-infect- 2-15	Prim-infect- 3-15	Prim-uninfect- 1-15	Prim-uninfect- 2-15	Prim-uninfect- 3-15	Prim-infect- 1-15	Prim-infect- 2-15	Prim-infect- 3-15	Prim-uninfect- 1-15	Prim-uninfect- 2-15	Prim-uninfect- 3-15	15
C	Prim-infect- 1-1	Prim-infect- 2-1	Prim-infect- 3-1	Prim-uninfect- 1-1	Prim-uninfect- 2-1	Prim-uninfect- 3-1	Prim-infect- 1-1	Prim-infect- 2-1	Prim-infect- 3-1	Prim-uninfect- 1-1	Prim-uninfect- 2-1	Prim-uninfect- 3-1	1
D	Prim-infect- 1-4	Prim-infect- 2-4	Prim-infect- 3-4	Prim-uninfect- 1-4	Prim-uninfect- 2-4	Prim-uninfect- 3-4	Prim-infect- 1-4	Prim-infect- 2-4	Prim-infect- 3-4	Prim-uninfect- 1-4	Prim-uninfect- 2-4	Prim-uninfect- 3-4	4
E	Prim-infect- 1-8	Prim-infect- 2-8	Prim-infect- 3-8	Prim-uninfect- 1-8	Prim-uninfect- 2-8	Prim-uninfect- 3-8	Prim-infect- 1-8	Prim-infect- 2-8	Prim-infect- 3-8	Prim-uninfect- 1-8	Prim-uninfect- 2-8	Prim-uninfect- 3-8	8
F	Prim-infect- 1-24	Prim-infect- 2-24	Prim-infect- 3-24	Prim-uninfect- 1-24	Prim-uninfect- 2-24	Prim-uninfect- 3-24	Prim-infect- 1-24	Prim-infect- 2-24	Prim-infect- 3-24	Prim-uninfect- 1-24	Prim-uninfect- 2-24	Prim-uninfect- 3-24	24
G	Prim-infect- 1-48	Prim-infect- 2-48	Prim-infect- 3-48	Prim-uninfect- 1-48	Prim-uninfect- 2-48	Prim-uninfect- 3-48	Prim-infect- 1-48	Prim-infect- 2-48	Prim-infect- 3-48	Prim-uninfect- 1-48	Prim-uninfect- 2-48	Prim-uninfect- 3-48	48
H	RIPA	RIPA	RIPA	X	X	X	RIPA	RIPA	RIPA	X	X	X

## Sheet: p-p38 (36)
	RowNo	ColNo	RegionNumber19	RegionCount	Median	Mean	CV	StdDev	StdErr	TrimmedMean	TrimmedCV	TrimmedStdDev
Infected 1-0	1	1	36	50	1340	1351.68	0.290089	479.134	67.7598	1358.61	0.210702	349.473
Infected 1-15	2	1	36	50	17919	17182.9	0.309153	5312.14	751.251	17503.5	0.248246	4345.19
Infected 1-1	3	1	36	50	6619.5	6443.22	0.291389	1877.48	265.516	6484.52	0.210009	1361.81
Infected 1-4	4	1	36	50	8603.5	8709.66	0.24276	2114.36	299.016	8674.55	0.193232	1676.2
Infected 1-8	5	1	36	50	8831	9588.02	0.491471	4712.23	666.41	8916.82	0.191543	1707.95
Infected 1-24	6	1	36	50	7097	6696.14	0.312593	2093.16	296.018	6935.93	0.167164	1159.44
Infected 1-48	7	1	36	50	7184.5	7055.86	0.342105	2413.84	341.369	6993.11	0.184348	1289.17
RIPA	8	1	36	50	175.5	178.42	0.451487	80.5542	11.3921	173.136	0.334121	57.8485
Infected 2-0	1	2	36	50	1423	1458.78	0.283075	412.944	58.3991	1439.3	0.225897	325.132
Infected 2-15	2	2	36	50	20941.5	17684.4	0.449608	7951.04	1124.45	18266.9	0.367603	6714.96
Infected 2-1	3	2	36	50	7747.5	8510.7	0.468162	3984.39	563.478	8134.61	0.269777	2194.53
Infected 2-4	4	2	36	50	8544	8774.7	0.316909	2780.78	393.261	8895.84	0.235558	2095.48
Infected 2-8	5	2	36	50	7405	7304.4	0.362999	2651.49	374.977	7513.23	0.239735	1801.18
Infected 2-24	6	2	36	50	8089.5	8223.28	0.196005	1611.8	227.943	8224.14	0.158003	1299.44
Infected 2-48	7	2	36	50	7733	7305.84	0.269152	1966.38	278.088	7496.32	0.171214	1283.47
RIPA	8	2	36	50	189	320.76	2.80377	899.336	127.185	193	0.370198	71.4481
Infected 3-0	1	3	36	50	1450	1402.72	0.283038	538.542	76.1613	1432.43	0.210811	407.378
Infected 3-15	2	3	36	50	22031	19779.2	0.278941	5517.23	780.254	20511.5	0.182561	3744.6
Infected 3-1	3	3	36	50	6899.5	6766.98	0.337034	2280.7	322.54	6659.57	0.17461	1162.83
Infected 3-4	4	3	36	50	8457	8128.06	0.347492	2824.43	399.435	8343.61	0.221773	1850.39
Infected 3-8	5	3	36	50	8781	8289.72	0.31892	2643.75	373.883	8455.11	0.211711	1790.04
Infected 3-24	6	3	36	58	6556.5	6628.26	0.309843	2053.72	269.667	6691	0.207576	1388.89
Infected 3-48	7	3	36	50	8170.5	7850.72	0.312886	2456.38	347.384	8086.09	0.179328	1450.06
RIPA	8	3	36	50	177.5	181.12	0.482701	87.4269	12.364	175.045	0.309314	54.1441
Uninfected 1-0	1	4	36	50	1284.5	1287.24	0.319394	411.136	58.1434	1294.34	0.225211	291.5
Uninfected 1-15	2	4	36	50	14369.5	13689.8	0.313028	4285.28	606.03	14019.9	0.187766	2632.46
Uninfected 1-1	3	4	36	50	6241.5	6220.12	0.662147	4118.63	582.462	5920.41	0.312439	1849.76
Uninfected 1-4	4	4	36	50	8330	8013.7	0.295825	2370.65	335.261	8216.07	0.142541	1171.12
Uninfected 1-8	5	4	36	50	6464	6450.44	0.321323	2072.67	293.12	6485.52	0.199834	1296.03
Uninfected 1-24	6	4	36	50	6249.5	7108.44	0.728104	5175.68	731.952	6292.5	0.208011	1308.91
Uninfected 1-48	7	4	36	52	3874	3785.88	0.265923	1006.75	139.612	3793.59	0.181661	689.148
Uninfected 2-0	1	5	36	50	1270	1235.66	0.320107	395.543	55.9382	1261.16	0.221494	279.339
Uninfected 2-15	2	5	36	50	17841.5	17303.8	0.422986	7319.25	1035.1	17422.9	0.302475	5269.99
Uninfected 2-1	3	5	36	50	5764.5	5705.08	0.380969	2173.46	307.373	5846.68	0.267323	1562.95
Uninfected 2-4	4	5	36	51	7931	8086.51	0.449356	3633.72	508.823	7820.42	0.180065	1408.19
Uninfected 2-8	5	5	36	50	6796	6410.04	0.365629	2343.7	331.449	6605.8	0.254003	1677.89
Uninfected 2-24	6	5	36	50	6797	6458.46	0.404045	2609.51	369.04	6595.95	0.280413	1849.59
Uninfected 2-48	7	5	36	50	5101	5032.08	0.255706	1286.73	181.971	5034.14	0.184482	928.709
Uninfected 3-0	1	6	36	50	1137.5	1290.4	0.512691	661.576	93.561	1192.23	0.253356	302.058
Uninfected 3-15	2	6	36	50	16621.5	16113.6	0.245843	3961.42	560.229	16298.7	0.177901	2899.56
Uninfected 3-1	3	6	36	55	4524	4606.31	0.398503	1835.63	247.516	4525.49	0.240543	1088.58
Uninfected 3-4	4	6	36	50	8111.5	8038.08	0.258615	2078.77	293.982	8160.64	0.19207	1567.42
Uninfected 3-8	5	6	36	50	6420.5	6211.72	0.267222	1659.91	234.747	6372.11	0.15265	972.706
Uninfected 3-24	6	6	36	50	5485.5	5170.18	0.352207	1820.97	257.524	5323.11	0.252483	1344
Uninfected 3-48	7	6	36	50	5858.5	5892.28	0.443072	2610.7	369.209	5729.34	0.221018	1266.29
MFI	Time (hrs)	Infected			Uninfected				FC	Time (hrs)	Infected			Uninfected
	0	1358.61	1439.3	1432.43	1294.34	1261.16	1192.23			0	0.963478	1.02069	1.01583	1.0361	1.00954	0.95436
	0.25	17503.5	18266.9	20511.5	14019.9	17422.9	16298.7			0.25	12.4129	12.9542	14.546	11.2227	13.9468	13.0469
	1	6484.52	8134.61	6659.57	5920.41	5846.68	4525.49			1	4.59858	5.76876	4.72272	4.7392	4.68018	3.62259
	4	8674.55	8895.84	8343.61	8216.07	7820.42	8160.64			4	6.15166	6.3086	5.91698	6.57684	6.26013	6.53247
	8	8916.82	7513.23	8455.11	6485.52	6605.8	6372.11			8	6.32348	5.3281	5.99605	5.19156	5.28784	5.10078
	16	6935.93	8224.14	6691	6292.5	6595.95	5323.11			16	4.9187	5.83225	4.74501	5.03705	5.27996	4.26107
	24	6993.11	7496.32	8086.09	3793.59	5034.14	5729.34			24	4.95926	5.31611	5.73435	3.03671	4.02975	4.58625
		Infected			Uninfected				Kinetics	Time (hrs)	Infected			Uninfected
mean zero		1410.11			1249.24					0	0.0776193	0.0787926	0.0698355	0.0923216	0.0723851	0.0731487
										0.25	1	1	1	1	1	1
std deviation (% of signal):		0.0317223			0.0416968					1	0.370469	0.44532	0.324674	0.422286	0.335574	0.27766
		0.0833445			0.108951					4	0.495588	0.486993	0.406777	0.586029	0.448859	0.500693
		0.127788			0.144533					8	0.509429	0.411303	0.412213	0.462594	0.379144	0.390959
		0.0321743			0.02656					16	0.396259	0.450221	0.326207	0.448826	0.378579	0.326598
		0.0862387			0.0180119					24	0.399526	0.410377	0.394222	0.270586	0.288938	0.351522
		0.113076			0.109516
		0.0726973			0.202087				Norm to Max	Time (hrs)	Infected			Uninfected
										0	0.0724183	0.0767188	0.076353	0.0689923	0.0672236	0.0635494
mean time course:		1410.11			1249.24					0.25	0.932992	0.973681	1.09333	0.747304	0.928694	0.868769
		18760.7			15913.8					1	0.345645	0.4336	0.354975	0.315576	0.311646	0.241222
		7092.9			5430.86					4	0.46238	0.474175	0.44474	0.437942	0.416852	0.434987
		8638			8065.71					8	0.475294	0.400478	0.450683	0.345698	0.352109	0.339653
		8295.05			6487.81					16	0.369706	0.438372	0.356651	0.335409	0.351585	0.283738
		7283.69			6070.52					24	0.372754	0.399577	0.431013	0.20221	0.268335	0.305391
		7525.17			4852.35
maximum:		18760.7

## Sheet: pErk (38)
	RowNo	ColNo	RegionNumber19	RegionCount	Median	Mean	CV	StdDev	StdErr	TrimmedMean	TrimmedCV	TrimmedStdDev
Infected 1-0	1	1	38	62	125	201.903	2.20624	445.447	56.5718	123.643	0.349529	50.2074
Infected 1-15	2	1	38	73	9406	9188.6	0.388196	3566.98	417.483	9271.51	0.317346	2942.27
Infected 1-1	3	1	38	73	7004	7005.74	0.450567	3156.56	369.447	6800.71	0.232962	1584.31
Infected 1-4	4	1	38	53	4586	5484.85	0.909513	4988.54	685.229	4590.36	0.200519	920.453
Infected 1-8	5	1	38	58	4102.5	4186.45	0.287213	1202.4	157.883	4182.52	0.23936	1001.13
Infected 1-24	6	1	38	56	3438	3301.82	0.324313	1070.82	143.095	3336.62	0.208719	696.415
Infected 1-48	7	1	38	66	2659	2703.48	0.277436	750.043	92.3239	2732.78	0.205896	562.669
RIPA	8	1	38	75	73	79.6267	0.657626	52.3646	6.04654	76.6269	0.531833	40.7527
Infected 2-0	1	2	38	85	134	145.988	0.429436	62.6927	6.79997	142.701	0.358204	51.1162
Infected 2-15	2	2	38	50	13090	13099.9	0.321832	4215.98	596.23	13229.6	0.238954	3161.27
Infected 2-1	3	2	38	79	7248	7842.41	0.470204	3687.53	414.88	7518.34	0.228501	1717.95
Infected 2-4	4	2	38	52	4084	4136.62	0.355637	1471.13	204.01	4107.3	0.240819	989.118
Infected 2-8	5	2	38	50	3856.5	4045.78	0.409323	1656.03	234.198	3941.89	0.225033	887.055
Infected 2-24	6	2	38	63	3250	3154.25	0.277153	874.21	110.14	3180.84	0.209704	667.034
Infected 2-48	7	2	38	57	2945	2864.11	0.362395	1037.94	137.478	2877.71	0.231768	666.961
RIPA	8	2	38	50	67.5	163.96	2.94075	482.165	68.1885	69.8409	0.427879	29.8834
Infected 3-0	1	3	38	59	127	128.763	0.505071	65.0343	8.46674	125.113	0.381294	47.7049
Infected 3-15	2	3	38	55	11204	11302.9	0.264183	2986.02	402.635	11304.9	0.206627	2335.91
Infected 3-1	3	3	38	62	7741.5	7669.27	0.291822	2238.06	284.234	7721.48	0.220443	1702.14
Infected 3-4	4	3	38	61	4262	4431.25	0.331049	1466.96	187.825	4348.91	0.259759	1129.67
Infected 3-8	5	3	38	75	4298	4082.95	0.354046	1445.55	166.918	4168.22	0.25035	1043.51
Infected 3-24	6	3	38	50	3202.5	3274.98	0.332205	1087.96	153.861	3292.98	0.201047	662.044
Infected 3-48	7	3	38	60	3111.5	3110.73	0.260241	809.542	104.511	3117.98	0.199817	623.025
RIPA	8	3	38	54	57.5	168.296	3.12173	525.375	71.4945	68.4375	0.523707	35.8412
Uninfected 1-0	1	4	38	66	96	110.303	0.580969	64.0826	7.88803	105.583	0.460952	48.6688
Uninfected 1-15	2	4	38	50	9509	9157.1	0.325315	2978.94	421.286	9446.91	0.187083	1767.36
Uninfected 1-1	3	4	38	78	7169.5	7078.05	0.311182	2202.56	249.391	7066.51	0.218659	1545.16
Uninfected 1-4	4	4	38	62	5533.5	5334	0.423919	2261.19	287.171	5341.55	0.305173	1630.1
Uninfected 1-8	5	4	38	59	3979	4293.14	0.520779	2235.78	291.073	4044.55	0.233562	944.654
Uninfected 1-24	6	4	38	62	3064	3152.45	0.332589	1048.47	133.156	3172.16	0.244562	775.79
Uninfected 1-48	7	4	38	56	1568	1743.8	0.518442	904.061	120.81	1636.42	0.225232	368.574
Uninfected 2-0	1	5	38	64	189.5	194.469	0.571004	53.9421	6.74276	190.672	0.427911	38.7997
Uninfected 2-15	2	5	38	56	12266.5	11076	0.368943	4086.41	546.069	11360.8	0.262626	2983.64
Uninfected 2-1	3	5	38	76	8365.5	7879.8	0.342872	2701.76	309.913	8110	0.24116	1955.81
Uninfected 2-4	4	5	38	50	5512.5	5776.58	0.517089	2987.01	422.426	5588.02	0.21261	1188.07
Uninfected 2-8	5	5	38	92	4095	4194.79	0.319201	1338.98	139.599	4222.09	0.199299	841.459
Uninfected 2-24	6	5	38	73	3553	3359.63	0.34783	1168.58	136.772	3437.95	0.224537	771.947
Uninfected 2-48	7	5	38	51	1724	1832.2	0.26979	494.308	69.217	1797.73	0.187051	336.267
Uninfected 3-0	1	6	38	64	104.5	110.328	0.511235	56.4036	7.05045	106.31	0.389455	41.4031
Uninfected 3-15	2	6	38	55	11434	10879.7	0.357614	3890.72	524.625	11025.6	0.235605	2597.7
Uninfected 3-1	3	6	38	50	5707	5426.06	0.390356	2118.1	299.544	5513.14	0.264887	1460.36
Uninfected 3-4	4	6	38	56	4890	4757.52	0.285073	1356.24	181.235	4814.54	0.208325	1002.99
Uninfected 3-8	5	6	38	72	3865	3957.71	0.274012	1084.46	127.805	3973.59	0.19961	793.171
Uninfected 3-24	6	6	38	52	2927	2777.02	0.310289	861.68	119.493	2829.91	0.210595	595.965
Uninfected 3-48	7	6	38	65	1944	2004.46	0.421501	844.883	104.795	1948.12	0.238836	465.281
MFI	Time (hrs)	Infected			Uninfected				FC	Time (hrs)	Infected			Uninfected
	0	123.643	142.701	125.113	105.583	190.672	106.31			0	0.947558	1.09362	0.958826	0.786827	1.42093	0.792245
	0.25	9271.51	13229.6	11304.9	9446.91	11360.8	11025.6			0.25	71.0538	101.387	86.6373	70.4002	84.6629	82.1651
	1	6800.71	7518.34	7721.48	7066.51	8110	5513.14			1	52.1184	57.6181	59.1749	52.661	60.4373	41.085
	4	4590.36	4107.3	4348.91	5341.55	5588.02	4814.54			4	35.179	31.477	33.3286	39.8063	41.643	35.8789
	8	4182.52	3941.89	4168.22	4044.55	4222.09	3973.59			8	32.0534	30.2093	31.9439	30.1407	31.4638	29.612
	16	3336.62	3180.84	3292.98	3172.16	3437.95	2829.91			16	25.5708	24.3769	25.2363	23.6396	25.6203	21.0891
	24	2732.78	2877.71	3117.98	1636.42	1797.73	1948.12			24	20.9432	22.0538	23.8952	12.1949	13.3971	14.5178
		Infected			Uninfected				Kinetics	Time (hrs)	Infected			Uninfected
mean zero		130.486			134.189					0	0.0133358	0.0107865	0.0110671	0.0111765	0.0167834	0.00964211
										0.25	1	1	1	1	1	1
std deviation (% of signal):		0.0812691			0.364544					1	0.733506	0.568297	0.683018	0.748024	0.713858	0.500029
		0.175645			0.0963201					4	0.495104	0.310463	0.384691	0.565429	0.491869	0.436668
		0.0658447			0.189479					8	0.451115	0.29796	0.368708	0.428134	0.371636	0.360396
		0.0555384			0.075291					16	0.359879	0.240434	0.291287	0.335788	0.302615	0.256667
		0.0329446			0.0313717					24	0.294751	0.21752	0.275807	0.173223	0.15824	0.17669
		0.0245736			0.0968706
		0.0668695			0.0868859				Norm to Max	Time (hrs)	Infected			Uninfected
										0	0.0109723	0.0126635	0.0111027	0.00936963	0.0169206	0.00943414
mean time course:		130.486			134.189					0.25	0.822768	1.17401	1.00322	0.838333	1.00817	0.978432
		11268.7			10611.1					1	0.603505	0.667189	0.685216	0.627093	0.719694	0.489244
		7346.84			6896.55					4	0.407356	0.364489	0.385929	0.474018	0.49589	0.42725
		4348.86			5248.04					8	0.371163	0.349809	0.369895	0.358919	0.374674	0.352623
		4097.54			4080.08					16	0.296097	0.282273	0.292224	0.281502	0.305089	0.251131
		3270.15			3146.68					24	0.242511	0.255372	0.276694	0.145218	0.159534	0.172879
		2909.49			1794.09
maximum:		11268.7

## Sheet: pIkB (67)
	RowNo	ColNo	RegionNumber19	RegionCount	Median	Mean	CV	StdDev	StdErr	TrimmedMean	TrimmedCV	TrimmedStdDev
Infected 1-0	1	1	67	72	1352.5	1351.62	1.61871	2673.5	315.075	1349	0.221556	298.879
Infected 1-15	2	1	67	73	10062	9948.59	0.397838	3957.93	463.241	9846.15	0.300098	2954.81
Infected 1-1	3	1	67	103	9327	9638.03	0.344364	3318.99	327.03	9560.9	0.251952	2408.88
Infected 1-4	4	1	67	59	2758	2663.49	0.227856	606.893	79.0107	2678.17	0.181447	485.946
Infected 1-8	5	1	67	85	2963	2912.82	0.301203	877.35	95.162	2924.1	0.221913	648.897
Infected 1-24	6	1	67	74	5850	5765.76	0.312259	1800.41	209.294	5840.58	0.228143	1332.49
Infected 1-48	7	1	67	78	4142	4105.73	0.27241	1118.44	126.638	4118.84	0.202342	833.416
RIPA	8	1	67	50	329	340.52	0.37996	129.384	18.2976	337.432	0.283727	95.7386
Infected 2-0	1	2	67	61	1327	1291.72	0.236024	304.877	39.0355	1296.29	0.201615	261.352
Infected 2-15	2	2	67	70	11629.5	10879.6	0.454871	4948.79	591.494	10956.8	0.366063	4010.87
Infected 2-1	3	2	67	61	10276	9867.69	0.3875	3823.73	489.579	10033.4	0.296879	2978.7
Infected 2-4	4	2	67	84	2318.5	2462.67	0.748875	1844.23	201.222	2245.28	0.321555	721.979
Infected 2-8	5	2	67	63	2965	2792.86	0.284299	794.006	100.035	2856.14	0.178981	511.195
Infected 2-24	6	2	67	63	5996	6203.92	0.539701	3348.26	421.842	5920.75	0.19995	1183.86
Infected 2-48	7	2	67	55	5472	5683.69	0.548475	3117.36	420.345	5400.73	0.244817	1322.19
RIPA	8	2	67	50	330.5	452.28	1.79429	811.523	114.767	340.545	0.260632	88.7572
Infected 3-0	1	3	67	62	1309	1338.1	0.363096	485.857	61.7039	1339.34	0.2886	386.533
Infected 3-15	2	3	67	60	10913	10932.4	0.391802	4283.33	552.975	10766.9	0.258007	2777.93
Infected 3-1	3	3	67	84	10858.5	10693.5	0.335653	3589.31	391.626	10731.1	0.268787	2884.38
Infected 3-4	4	3	67	58	2167.5	2245.6	0.367587	825.455	108.388	2265.4	0.309832	701.894
Infected 3-8	5	3	67	84	3040	3142.55	0.256237	805.238	87.8587	3151.74	0.195056	614.764
Infected 3-24	6	3	67	76	4373	4507.37	0.407094	1834.92	210.48	4529.6	0.321214	1454.97
Infected 3-48	7	3	67	65	4015	4073.95	0.300097	1222.58	151.643	4072.46	0.23149	942.733
RIPA	8	3	67	59	386	398.763	0.257954	102.862	13.3915	397.17	0.206596	82.0536
Uninfected 1-0	1	4	67	68	1141	1130.91	0.330664	307.819	37.3285	1138.4	0.271295	254.584
Uninfected 1-15	2	4	67	60	11249.5	10935.8	0.442936	4843.88	625.342	11119.6	0.368358	4095.98
Uninfected 1-1	3	4	67	83	8475	8392.55	0.498931	4187.31	459.617	8141.71	0.287935	2344.28
Uninfected 1-4	4	4	67	81	1933	2054.1	0.659945	1355.59	150.621	1926.03	0.286774	552.334
Uninfected 1-8	5	4	67	68	2240	2203.34	0.377187	831.071	100.782	2188.53	0.245569	537.435
Uninfected 1-24	6	4	67	80	3340	3180.18	0.399527	1270.57	142.054	3224.6	0.325924	1050.97
Uninfected 1-48	7	4	67	50	2453	2534.44	0.376953	955.364	135.109	2520.14	0.306219	771.715
Uninfected 2-0	1	5	67	75	1151	1175.29	0.375471	328.648	37.949	1165.4	0.303146	262.344
Uninfected 2-15	2	5	67	66	10658	9651.59	0.471108	4546.94	559.69	9654.3	0.394866	3812.15
Uninfected 2-1	3	5	67	75	9809	8958.28	0.400984	3592.13	414.783	9121.87	0.333341	3040.69
Uninfected 2-4	4	5	67	61	2201	2495.93	0.689792	1721.67	220.438	2199.67	0.204463	449.752
Uninfected 2-8	5	5	67	73	2418	2441.25	0.303371	740.602	86.6809	2463.25	0.224393	552.735
Uninfected 2-24	6	5	67	79	3696	3545.85	0.343586	1218.3	137.07	3624.82	0.258787	938.056
Uninfected 2-48	7	5	67	80	3158	3448.45	0.717542	2474.41	276.647	3232.46	0.220126	711.548
Uninfected 3-0	1	6	67	70	1253	1247.6	0.306948	290.864	34.7649	1247.19	0.21754	206.052
Uninfected 3-15	2	6	67	80	10515.5	10034.5	0.459303	4608.86	515.286	10156.3	0.393055	3992
Uninfected 3-1	3	6	67	54	6999	6905.57	0.508462	3511.22	477.817	6832.29	0.404093	2760.88
Uninfected 3-4	4	6	67	74	1835.5	1905.43	0.554391	1056.36	122.799	1827.15	0.264599	483.463
Uninfected 3-8	5	6	67	71	2446	2433.28	0.259143	630.568	74.8346	2434.24	0.20625	502.061
Uninfected 3-24	6	6	67	78	5195	5292.53	0.652207	3451.82	390.842	5050.03	0.228642	1154.65
Uninfected 3-48	7	6	67	73	2920	2935.26	0.397538	1166.88	136.573	2897.85	0.266604	772.578
MFI	Time (hrs)	Infected			Uninfected				FC	Time (hrs)	Infected			Uninfected
	0	1349	1296.29	1339.34	1138.4	1165.4	1247.19			0	1.01565	0.975968	1.00838	0.96176	0.98457	1.05367
	0.25	9846.15	10956.8	10766.9	11119.6	9654.3	10156.3			0.25	7.4131	8.24927	8.1063	9.39418	8.15627	8.58039
	1	9560.9	10033.4	10731.1	8141.71	9121.87	6832.29			1	7.19834	7.55405	8.07938	6.87838	7.70645	5.77214
	4	2678.17	2245.28	2265.4	1926.03	2199.67	1827.15			4	2.01638	1.69045	1.70561	1.62717	1.85835	1.54364
	8	2924.1	2856.14	3151.74	2188.53	2463.25	2434.24			8	2.20154	2.15037	2.37292	1.84894	2.08103	2.05652
	16	5840.58	5920.75	4529.6	3224.6	3624.82	5050.03			16	4.39733	4.45769	3.41031	2.72424	3.06236	4.26643
	24	4118.84	5400.73	4072.46	2520.14	3232.46	2897.85			24	3.10105	4.06618	3.06612	2.12909	2.73089	2.44819
		Infected			Uninfected				Kinetics	Time (hrs)	Infected			Uninfected
mean zero		1328.21			1183.67					0	0.137008	0.11831	0.124394	0.102378	0.120713	0.1228
										0.25	1	1	1	1	1	1
std deviation (% of signal):		0.0211274			0.0478581					1	0.971029	0.915724	0.996679	0.732196	0.94485	0.672713
		0.056449			0.0722244					4	0.272002	0.204922	0.210405	0.173211	0.227844	0.179903
		0.0582394			0.143019					8	0.296979	0.260674	0.292725	0.196818	0.255145	0.239677
		0.101961			0.0972504					16	0.593183	0.540375	0.420698	0.289993	0.375461	0.49723
		0.0519992			0.0638994					24	0.41832	0.492914	0.37824	0.22664	0.334821	0.285324
		0.143834			0.241897
		0.166387			0.123593				Norm to Max	Time (hrs)	Infected			Uninfected
										0	0.128192	0.123183	0.127274	0.10818	0.110745	0.118518
mean time course:		1328.21			1183.67					0.25	0.935656	1.04119	1.02315	1.05667	0.917425	0.96513
		10523.3			10310.1					1	0.90855	0.953446	1.01975	0.773687	0.866829	0.649256
		10108.5			8031.95					4	0.2545	0.213363	0.215276	0.183026	0.20903	0.17363
		2396.28			1984.28					8	0.277871	0.271412	0.299502	0.207971	0.234076	0.23132
		2977.33			2362.01					16	0.555016	0.562635	0.430437	0.306426	0.344458	0.479892
		5430.31			3966.48					24	0.391404	0.513219	0.386996	0.239482	0.307173	0.275375
		4530.68			2883.48
maximum:		10523.3

## Sheet: pJnk (34)
	RowNo	ColNo	RegionNumber19	RegionCount	Median	Mean	CV	StdDev	StdErr	TrimmedMean	TrimmedCV	TrimmedStdDev
Infected 1-0	1	7	34	50	375	439.58	0.610744	268.471	37.9675	407.25	0.393399	160.212
Infected 1-15	2	7	34	50	8988.5	8617.84	0.308956	2662.53	376.539	8752.7	0.236072	2066.27
Infected 1-1	3	7	34	50	7385.5	7039.32	0.468524	3298.09	466.42	7203.41	0.388124	2795.82
Infected 1-4	4	7	34	49	1006	1236.24	1.14276	1412.73	201.819	1001.49	0.38733	387.907
Infected 1-8	5	7	34	50	929	899.04	0.364196	327.427	46.3051	899.659	0.255012	229.424
Infected 1-24	6	7	34	50	1735.5	1589.84	0.426089	677.413	95.8007	1623.7	0.348826	566.391
Infected 1-48	7	7	34	50	716.5	731.36	0.450532	329.501	46.5985	724.068	0.308207	223.163
RIPA	8	7	34	50	343	349.46	0.332254	116.109	16.4204	346.545	0.259817	90.0384
Infected 2-0	1	8	34	50	345.5	373.74	0.496351	185.506	26.2345	361.909	0.361098	130.685
Infected 2-15	2	8	34	50	8132.5	7868.04	0.442459	3481.29	492.329	7891.14	0.296996	2343.64
Infected 2-1	3	8	34	50	6758	7153.02	0.526648	3767.12	532.752	7021.2	0.356619	2503.89
Infected 2-4	4	8	34	50	842.5	847.86	0.450824	382.236	54.0563	832.114	0.305733	254.404
Infected 2-8	5	8	34	50	662.5	737.12	0.392105	289.029	40.8748	715.432	0.274373	196.295
Infected 2-24	6	8	34	50	1703.5	1747.04	0.304326	531.67	75.1895	1751.32	0.24201	423.837
Infected 2-48	7	8	34	50	685.5	742.6	0.425226	315.773	44.6571	744.091	0.305371	227.224
RIPA	8	8	34	50	309	326.04	0.469512	153.08	21.6487	313.886	0.295348	92.7056
Infected 3-0	1	9	34	50	293	335.08	0.441076	147.796	20.9015	326.114	0.317215	103.448
Infected 3-15	2	9	34	50	8945.5	8754.3	0.337995	2958.91	418.453	8609.84	0.202222	1741.1
Infected 3-1	3	9	34	50	7794	8651.98	0.519571	4495.32	635.735	8073.45	0.309133	2495.77
Infected 3-4	4	9	34	50	728.5	731.06	0.638956	467.115	66.06	705.727	0.535741	378.087
Infected 3-8	5	9	34	50	694	762.74	0.667167	508.875	71.9658	707.477	0.348984	246.898
Infected 3-24	6	9	34	50	1404	1427.82	0.393249	561.489	79.4065	1438.64	0.281825	405.443
Infected 3-48	7	9	34	50	804.5	812.92	0.449469	365.382	51.6729	799.841	0.338977	271.128
RIPA	8	9	34	50	270	304.74	0.598825	182.486	25.8074	289.432	0.356892	103.296
Uninfected 1-0	1	10	34	50	324	345.28	0.451533	155.905	22.0484	332.682	0.315889	105.09
Uninfected 1-15	2	10	34	50	5125	6165.9	0.671519	4140.52	585.558	5874.18	0.474528	2787.46
Uninfected 1-1	3	10	34	50	6145	6221.28	0.368342	2291.56	324.075	6227.39	0.315769	1966.41
Uninfected 1-4	4	10	34	38	620	828.342	1.14311	946.885	153.605	656.647	0.514751	338.01
Uninfected 1-8	5	10	34	50	569.5	1160.84	2.78657	3234.76	457.465	669.159	0.547506	366.369
Uninfected 1-24	6	10	34	50	1717.5	2236.94	1.46815	3284.16	464.451	1802.14	0.249256	449.194
Uninfected 1-48	7	10	34	50	648.5	691.18	0.52435	362.42	51.254	653.545	0.324141	211.841
Uninfected 2-0	1	11	34	50	324	379.66	0.700912	266.108	37.6334	342.273	0.36646	125.429
Uninfected 2-15	2	11	34	50	7207.5	7564.6	0.464035	3510.24	496.422	7500.8	0.297063	2228.21
Uninfected 2-1	3	11	34	50	6802	6730.84	0.430131	2895.14	409.435	6817.91	0.350395	2388.96
Uninfected 2-4	4	11	34	50	800	1096.64	1.49687	1641.53	232.147	786.318	0.347371	273.144
Uninfected 2-8	5	11	34	50	542.5	617.72	0.466207	287.985	40.7273	593.75	0.331984	197.116
Uninfected 2-24	6	11	34	50	1900	1821.84	0.415861	757.633	107.145	1854.8	0.306696	568.858
Uninfected 2-48	7	11	34	50	591.5	781	1.10467	862.746	122.011	614.364	0.279946	171.989
Uninfected 3-0	1	12	34	50	308	363.14	0.592192	215.049	30.4125	335.523	0.361081	121.151
Uninfected 3-15	2	12	34	50	7532.5	7512.68	0.600529	4511.58	638.034	7190.48	0.393053	2826.24
Uninfected 3-1	3	12	34	50	6180.5	5940.96	0.372006	2210.07	312.552	5831.55	0.291635	1700.69
Uninfected 3-4	4	12	34	50	615.5	645.02	0.3503	225.951	31.9542	633.091	0.262343	166.087
Uninfected 3-8	5	12	34	50	521	691.52	1.41332	977.338	138.216	541.977	0.349207	189.262
Uninfected 3-24	6	12	34	50	1660	1715.9	0.334649	574.225	81.2077	1670.45	0.250788	418.93
Uninfected 3-48	7	12	34	50	576.5	634.56	0.470169	298.351	42.1932	606.75	0.326737	198.248
MFI	Time (hrs)	Infected			Uninfected				FC	Time (hrs)	Infected			Uninfected
	0	407.25	361.909	326.114	332.682	342.273	335.523			0	1.11548	0.991285	0.89324	0.987697	1.01617	0.996131
	0.25	8752.7	7891.14	8609.84	5874.18	7500.8	7190.48			0.25	23.974	21.6142	23.5827	17.4398	22.2691	21.3478
	1	7203.41	7021.2	8073.45	6227.39	6817.91	5831.55			1	19.7305	19.2314	22.1135	18.4884	20.2416	17.3132
	4	1001.49	832.114	705.727	656.647	786.318	633.091			4	2.74312	2.2792	1.93302	1.94952	2.3345	1.87958
	8	899.659	715.432	707.477	669.159	593.75	541.977			8	2.46421	1.9596	1.93781	1.98666	1.76278	1.60907
	16	1623.7	1751.32	1438.64	1802.14	1854.8	1670.45			16	4.4474	4.79694	3.94049	5.35035	5.50669	4.9594
	24	724.068	744.091	799.841	653.545	614.364	606.75			24	1.98325	2.0381	2.1908	1.94031	1.82398	1.80138
		Infected			Uninfected				Kinetics	Time (hrs)	Infected			Uninfected
mean zero		365.091			336.826					0	0.0465285	0.0458627	0.0378768	0.0534224	0.0456315	0.0466621
										0.25	1	1	1	0.943282	1	1
std deviation (% of signal):		0.111374			0.0146261					1	0.822992	0.889758	0.937701	1	0.908958	0.81101
		0.0548527			0.125978					4	0.114421	0.105449	0.0819675	0.105445	0.104831	0.0880457
		0.0756587			0.0788861					8	0.102786	0.0906627	0.0821708	0.107454	0.0791583	0.0753743
		0.175323			0.119232					16	0.185509	0.221935	0.167092	0.289389	0.24728	0.232315
		0.140447			0.106305					24	0.0827251	0.0942945	0.0928985	0.104947	0.0819065	0.0843824
		0.0979826			0.0534698
		0.0519379			0.0401829				Norm to Max	Time (hrs)	Infected			Uninfected
										0	0.0483791	0.0429928	0.0387405	0.0395208	0.0406601	0.0398583
mean time course:		365.091			336.826					0.25	1.03977	0.937424	1.0228	0.697821	0.891054	0.85419
		8417.89			6855.15					1	0.855726	0.834081	0.959083	0.73978	0.809931	0.692756
		7432.69			6292.28					4	0.118971	0.0988506	0.0838366	0.0780061	0.0934103	0.0752078
		846.443			692.019					8	0.106875	0.0849894	0.0840445	0.0794925	0.0705343	0.064384
		774.189			601.629					16	0.192887	0.208047	0.170902	0.214084	0.22034	0.198441
		1604.55			1775.8					24	0.0860154	0.088394	0.0950167	0.0776376	0.0729831	0.0720786
		756			624.886
maximum:		8417.89

## Sheet: pAkt (75)
	RowNo	ColNo	RegionNumber19	RegionCount	Median	Mean	CV	StdDev	StdErr	TrimmedMean	TrimmedCV	TrimmedStdDev
Infected 1-0	1	7	75	93	204	239.398	0.551857	132.113	13.6995	226.675	0.365326	82.8103
Infected 1-15	2	7	75	101	183	199	0.500626	99.6246	9.91302	190.571	0.329847	62.8595
Infected 1-1	3	7	75	121	164	219.215	2.04124	447.471	40.6791	173.092	0.41728	72.2277
Infected 1-4	4	7	75	192	151	176.703	0.862771	152.454	11.0024	162.657	0.405488	65.9555
Infected 1-8	5	7	75	104	165.5	191.038	0.505843	96.6355	9.47589	184.394	0.392817	72.433
Infected 1-24	6	7	75	88	160	179.534	0.482005	86.5363	9.2248	174.712	0.398887	69.6905
Infected 1-48	7	7	75	106	183	216.453	0.598706	129.592	12.5871	204.615	0.446683	91.398
RIPA	8	7	75	52	149	195.904	0.621698	121.793	16.8897	183.37	0.497234	91.1776
Infected 2-0	1	8	75	88	207.5	220.443	0.498719	109.939	11.7196	210.738	0.302621	63.7737
Infected 2-15	2	8	75	76	195	213.974	0.525542	112.452	12.8991	205.588	0.337537	69.3936
Infected 2-1	3	8	75	79	172	186.987	0.568921	106.381	11.9688	176.704	0.33106	58.4997
Infected 2-4	4	8	75	92	153	161.598	0.413703	66.8535	6.96996	159.756	0.31764	50.745
Infected 2-8	5	8	75	82	150.5	166.756	0.477605	79.6436	8.79516	160.703	0.344552	55.3704
Infected 2-24	6	8	75	87	163	181.54	0.453564	82.34	8.82778	176.582	0.371128	65.5346
Infected 2-48	7	8	75	89	185	210.933	0.659459	139.101	14.7447	197.185	0.383316	75.5842
RIPA	8	8	75	72	172.5	185.125	0.512499	94.8763	11.1813	177.594	0.384762	68.3313
Infected 3-0	1	9	75	93	195	201.151	0.37022	74.47	7.72218	197.723	0.295575	58.442
Infected 3-15	2	9	75	90	173	203.278	0.644886	131.091	13.8182	187.913	0.437613	82.2329
Infected 3-1	3	9	75	75	172	208.467	0.981067	204.52	23.6159	184.269	0.397916	73.3234
Infected 3-4	4	9	75	160	135	153.275	0.508283	77.9071	6.1591	147.132	0.377694	55.5708
Infected 3-8	5	9	75	72	159.5	166.847	0.538268	89.8085	10.584	159	0.36996	58.8237
Infected 3-24	6	9	75	86	162	187.942	0.504361	94.7905	10.2215	182.167	0.425488	77.5097
Infected 3-48	7	9	75	65	182	192.046	0.436402	83.8094	10.3953	190.424	0.356376	67.8625
RIPA	8	9	75	68	164	166.662	0.51611	86.0157	10.4309	163.226	0.415426	67.8082
Uninfected 1-0	1	10	75	64	160	178.406	0.495862	88.4648	11.0581	174.466	0.421094	73.4664
Uninfected 1-15	2	10	75	95	161	179.684	0.457021	82.1194	8.42528	176.447	0.38029	67.1011
Uninfected 1-1	3	10	75	82	150.5	183.756	0.762927	140.193	15.4817	166.392	0.428316	71.2683
Uninfected 1-4	4	10	75	168	160	171.321	0.498046	85.326	6.58304	167.539	0.411124	68.8796
Uninfected 1-8	5	10	75	128	158	179.672	1.01024	181.512	16.0436	162.414	0.372552	60.5076
Uninfected 1-24	6	10	75	69	168	192.493	0.54825	105.534	12.7048	184.413	0.409058	75.4354
Uninfected 1-48	7	10	75	107	179	209.673	0.693857	145.483	14.0644	192.526	0.423334	81.5027
Uninfected 2-0	1	11	75	55	164	180.455	0.440271	79.449	10.7129	177.265	0.375221	66.5137
Uninfected 2-15	2	11	75	77	172	197.351	0.603394	119.08	13.5705	185.101	0.42488	78.6459
Uninfected 2-1	3	11	75	121	168	193.826	0.73556	142.571	12.961	179.312	0.380071	68.1512
Uninfected 2-4	4	11	75	96	155.5	194.844	0.88121	171.698	17.5239	174.488	0.440276	76.8231
Uninfected 2-8	5	11	75	118	145	161.22	0.551291	88.8794	8.18201	155.575	0.430165	66.9231
Uninfected 2-24	6	11	75	74	170.5	196.216	0.587013	115.181	13.3896	183.591	0.399296	73.3071
Uninfected 2-48	7	11	75	89	171	184.742	0.551854	101.95	10.8067	175.926	0.402261	70.7681
Uninfected 3-0	1	12	75	73	162	188.89	0.74534	140.788	16.4779	171.431	0.310542	53.2365
Uninfected 3-15	2	12	75	88	154	173.159	0.515331	89.2343	9.51241	165.988	0.360768	59.8829
Uninfected 3-1	3	12	75	104	180	200.51	0.637242	127.773	12.5292	188.819	0.422945	79.8601
Uninfected 3-4	4	12	75	84	148	159.298	0.494413	78.7589	8.5933	154.855	0.387366	59.9857
Uninfected 3-8	5	12	75	84	156	170.286	0.511269	87.0618	9.49922	165.368	0.393873	65.1341
Uninfected 3-24	6	12	75	62	182.5	199.855	0.463737	92.6801	11.7704	193.089	0.363976	70.2798
Uninfected 3-48	7	12	75	93	192	200.925	0.454638	91.348	9.47235	196.157	0.368826	72.3476
MFI	Time (hrs)	Infected			Uninfected				FC	Time (hrs)	Infected			Uninfected
	0	226.675	210.738	197.723	174.466	177.265	171.431			0	1.07068	0.995398	0.933925	1.00045	1.0165	0.983047
	0.25	190.571	205.588	187.913	176.447	185.101	165.988			0.25	0.900146	0.971076	0.887587	1.01181	1.06144	0.951833
	1	173.092	176.704	184.269	166.392	179.312	188.819			1	0.817582	0.834646	0.870375	0.954152	1.02824	1.08276
	4	162.657	159.756	147.132	167.539	174.488	154.855			4	0.768295	0.754593	0.694964	0.960733	1.00058	0.887997
	8	184.394	160.703	159	162.414	155.575	165.368			8	0.870966	0.759064	0.751021	0.93134	0.892127	0.948283
	16	174.712	176.582	182.167	184.413	183.591	193.089			16	0.825238	0.83407	0.860447	1.05749	1.05278	1.10724
	24	204.615	197.185	190.424	192.526	175.926	196.157			24	0.966477	0.931385	0.899448	1.10401	1.00882	1.12483
		Infected			Uninfected				Kinetics	Time (hrs)	Infected			Uninfected
mean zero		211.712			174.387					0	1	1	1	0.906193	0.957666	0.873948
										0.25	0.840727	0.975566	0.950383	0.916485	1	0.846199
std deviation (% of signal):		0.0684916			0.0167332					1	0.763613	0.838504	0.931954	0.864258	0.968722	0.962594
		0.0489531			0.0544295					4	0.717579	0.758081	0.744132	0.870218	0.942663	0.789447
		0.0320395			0.0631787					8	0.813472	0.762573	0.804156	0.843595	0.840488	0.843043
		0.0527388			0.0601058					16	0.770763	0.837925	0.921323	0.95786	0.991839	0.984363
		0.0844781			0.0311768					24	0.902679	0.935691	0.963084	1	0.95043	1
		0.0218101			0.0281382
		0.0359563			0.0573102				Norm to Max	Time (hrs)	Infected			Uninfected
										0	1.07068	0.995398	0.933925	0.824071	0.837296	0.809737
mean time course:		211.712			174.387					0.25	0.900146	0.971076	0.887587	0.833431	0.874309	0.784026
		194.691			175.845					1	0.817582	0.834646	0.870375	0.785936	0.846963	0.891869
		178.022			178.174					4	0.768295	0.754593	0.694964	0.791357	0.824179	0.731444
		156.515			165.628					8	0.870966	0.759064	0.751021	0.767146	0.734846	0.781102
		168.032			161.119					16	0.825238	0.83407	0.860447	0.871056	0.867174	0.912039
		177.82			187.031					24	0.966477	0.931385	0.899448	0.909377	0.830969	0.926527
		197.408			188.203
maximum:		211.712
