# Supplementary material for: Systems analysis of latent HIV reversal reveals altered stress kinase signaling and increased cell death in infected T cells
Source: Sci Rep. 2017 Nov 23;7:16179. doi: 10.1038/s41598-017-15532-0 (PMC5701066; doi:10.1038/s41598-017-15532-0)
Supplement: Supplementary file 7 — S6 [file 41598_2017_15532_MOESM7_ESM.xlsx]

## Sheet: Coversheet
Latent HIV infection alters systems-level signaling and regulation of cell death in T cells
Linda E. Fong1, Endah S. Sulistijo1, and Kathryn Miller-Jensen1,2*
1Department of Biomedical Engineering, Yale University, New Haven, CT, USA
2Department of Molecular, Cellular, and Developmental Biology, Yale University, New Haven, CT, USA
*Correspondance: kathryn.miller-jensen@yale.edu
Phospho-protein time course data for Donor 1 Primary TCM cells (Uninfected and Latent DHIV-infected) stimulated with 10nM PMA and 1uM Ionomycin

## Sheet: Placement-A+Primary-PMAI
	1	2	3	4	5	6	7	8	9	10	11	12
A	Prim-infect- 1-0	Prim-infect- 2-0	Prim-infect- 3-0	Prim-uninfect- 1-0	Prim-uninfect- 2-0	Prim-uninfect- 3-0	Prim-infect- 1-0	Prim-infect- 2-0	Prim-infect- 3-0	Prim-uninfect- 1-0	Prim-uninfect- 2-0	Prim-uninfect- 3-0	0
B	Prim-infect- 1-15	Prim-infect- 2-15	Prim-infect- 3-15	Prim-uninfect- 1-15	Prim-uninfect- 2-15	Prim-uninfect- 3-15	Prim-infect- 1-15	Prim-infect- 2-15	Prim-infect- 3-15	Prim-uninfect- 1-15	Prim-uninfect- 2-15	Prim-uninfect- 3-15	15
C	Prim-infect- 1-1	Prim-infect- 2-1	Prim-infect- 3-1	Prim-uninfect- 1-1	Prim-uninfect- 2-1	Prim-uninfect- 3-1	Prim-infect- 1-1	Prim-infect- 2-1	Prim-infect- 3-1	Prim-uninfect- 1-1	Prim-uninfect- 2-1	Prim-uninfect- 3-1	1
D	Prim-infect- 1-4	Prim-infect- 2-4	Prim-infect- 3-4	Prim-uninfect- 1-4	Prim-uninfect- 2-4	Prim-uninfect- 3-4	Prim-infect- 1-4	Prim-infect- 2-4	Prim-infect- 3-4	Prim-uninfect- 1-4	Prim-uninfect- 2-4	Prim-uninfect- 3-4	4
E	Prim-infect- 1-8	Prim-infect- 2-8	Prim-infect- 3-8	Prim-uninfect- 1-8	Prim-uninfect- 2-8	Prim-uninfect- 3-8	Prim-infect- 1-8	Prim-infect- 2-8	Prim-infect- 3-8	Prim-uninfect- 1-8	Prim-uninfect- 2-8	Prim-uninfect- 3-8	8
F	Prim-infect- 1-24	Prim-infect- 2-24	Prim-infect- 3-24	Prim-uninfect- 1-24	Prim-uninfect- 2-24	Prim-uninfect- 3-24	Prim-infect- 1-24	Prim-infect- 2-24	Prim-infect- 3-24	Prim-uninfect- 1-24	Prim-uninfect- 2-24	Prim-uninfect- 3-24	24
G	Prim-infect- 1-48	Prim-infect- 2-48	Prim-infect- 3-48	Prim-uninfect- 1-48	Prim-uninfect- 2-48	Prim-uninfect- 3-48	Prim-infect- 1-48	Prim-infect- 2-48	Prim-infect- 3-48	Prim-uninfect- 1-48	Prim-uninfect- 2-48	Prim-uninfect- 3-48	48
H	RIPA	PBS	X	X	X	X	RIPA	PBS	X	X	X	X

## Sheet: p-p38 (36)
	RowNo	ColNo	RegionNumber19	RegionCount	Median	Mean	CV	StdDev	StdErr	TrimmedMean	TrimmedCV	TrimmedStdDev
Infected 1-0	1	1	36	64	130.5	140.656	0.495423	69.6844	8.71055	136.276	0.386217	52.6321
Infected 1-15	2	1	36	65	116	122.723	0.402862	49.4405	6.13234	120.169	0.325999	39.1752
Infected 1-1	3	1	36	78	135	143.795	0.554892	79.7907	9.03452	137.929	0.42637	58.8085
Infected 1-4	4	1	36	64	141	167.766	0.571781	95.9252	11.9906	160.276	0.410755	65.8341
Infected 1-8	5	1	36	73	128	138.548	0.554298	76.7968	8.98839	130.554	0.373164	48.7179
Infected 1-24	6	1	36	72	100	108.931	0.551663	60.093	7.08202	104.484	0.405098	42.3264
Infected 1-48	7	1	36	66	120.5	122.106	0.452452	55.2472	6.80046	121.667	0.384245	46.7498
RIPA	8	1	36	69	101	107.348	0.504433	54.1498	6.51887	104.143	0.402047	41.8703
Infected 2-0	1	2	36	79	142	159.823	0.717707	114.706	12.9054	148.113	0.353514	52.3599
Infected 2-15	2	2	36	86	134	142.384	0.493423	70.2554	7.57583	138.756	0.414206	57.4737
Infected 2-1	3	2	36	62	129.5	130.806	0.456821	59.7552	7.58892	129	0.371008	47.86
Infected 2-4	4	2	36	113	127	139.257	0.551946	76.8622	7.23059	133.624	0.404701	54.0777
Infected 2-8	5	2	36	99	138	149.475	0.487681	72.896	7.32632	145.213	0.397343	57.6996
Infected 2-24	6	2	36	66	96.5	102.061	0.526068	53.6908	6.60888	99.9333	0.41634	41.6063
Infected 2-48	7	2	36	61	106	120.23	0.549774	66.099	8.46311	114.309	0.388782	44.4413
PBS	8	2	36	77	117	128.351	0.603665	77.4809	8.82976	122.609	0.500406	61.3541
Infected 3-0	1	3	36	83	132	156.554	0.533791	83.5673	9.1727	151.253	0.431284	65.2331
Infected 3-15	2	3	36	59	139	147.153	0.472763	69.5683	9.05702	145.358	0.386243	56.1437
Infected 3-1	3	3	36	94	158.5	161.574	0.4757	76.8609	7.9276	156.036	0.340264	53.0933
Infected 3-4	4	3	36	94	148	166.66	0.480046	80.0042	8.25181	161.81	0.385993	62.4574
Infected 3-8	5	3	36	103	137	151.893	0.545795	82.9025	8.16862	146.624	0.444908	65.234
Infected 3-24	6	3	36	87	136	129.115	0.395585	51.076	5.47592	128.734	0.323945	41.7028
Infected 3-48	7	3	36	64	105.5	107.281	0.488828	52.4421	6.55526	104.81	0.394864	41.3858
Uninfected 1-0	1	4	36	81	115	114.074	0.532647	60.7612	6.75124	111.466	0.4232	47.1723
Uninfected 1-15	2	4	36	62	133.5	149.065	0.50426	75.1673	9.54626	145.196	0.41244	59.8849
Uninfected 1-1	3	4	36	61	126	147.475	0.615896	90.8294	11.6295	141.364	0.54002	76.3392
Uninfected 1-4	4	4	36	79	127	132.532	0.490794	65.0457	7.31821	129.972	0.416858	54.1799
Uninfected 1-8	5	4	36	49	114	124.633	0.564344	70.3357	10.048	121.956	0.491824	59.9807
Uninfected 1-24	6	4	36	61	126	133.344	0.578238	77.1047	9.87224	131.345	0.51195	67.2423
Uninfected 1-48	7	4	36	72	112	119.847	0.572456	68.6072	8.08544	114.047	0.41201	46.9885
Uninfected 2-0	1	5	36	60	104	109.233	0.5044	55.0973	7.11302	107.37	0.435923	46.8052
Uninfected 2-15	2	5	36	112	125.5	134.911	0.443703	59.8603	5.65626	132.71	0.357623	47.4602
Uninfected 2-1	3	5	36	67	126	442.269	3.87684	1714.6	209.472	131.197	0.458567	60.1625
Uninfected 2-4	4	5	36	49	113	118.735	0.447117	53.0883	7.58404	115.6	0.355454	41.0905
Uninfected 2-8	5	5	36	40	116	136.525	0.465985	63.6187	10.059	131.389	0.333454	43.8121
Uninfected 2-24	6	5	36	40	110	130.15	0.628711	81.8268	12.9379	125.194	0.545332	68.2725
Uninfected 2-48	7	5	36	74	120.5	131.851	0.519405	68.4843	7.96114	126.242	0.36695	46.3246
Uninfected 3-0	1	6	36	60	95	102.267	0.539514	55.1743	7.12297	98.8333	0.439991	43.4857
Uninfected 3-15	2	6	36	87	137	140.402	0.554122	77.8	8.34104	137.734	0.45749	63.0119
Uninfected 3-1	3	6	36	64	112.5	120.359	0.522892	62.9349	7.86687	116.845	0.429775	50.217
Uninfected 3-4	4	6	36	80	129	155.038	1.33286	206.643	23.1034	129.264	0.424319	54.8491
Uninfected 3-8	5	6	36	42	113.5	127.095	0.588698	74.8207	11.5451	120.868	0.413025	49.9217
Uninfected 3-24	6	6	36	68	111.5	131	0.577981	75.7155	9.18185	127.532	0.505326	64.4454
Uninfected 3-48	7	6	36	50	95	335.48	4.69282	1574.35	222.646	111.159	0.464272	51.6081
MFI	Time (hrs)	Infected			Uninfected				FC	Time (hrs)	Infected			Uninfected
	0	136.276	148.113	151.253	111.466	107.37	98.8333			0	0.938449	1.01996	1.04159	1.05266	1.01398	0.93336
	0.25	120.169	138.756	145.358	145.196	132.71	137.734			0.25	0.827534	0.955531	1.001	1.3712	1.25328	1.30073
	1	137.929	129	156.036	141.364	131.197	116.845			1	0.94983	0.888344	1.07452	1.33501	1.23899	1.10346
	4	160.276	133.624	161.81	129.972	115.6	129.264			4	1.10372	0.920185	1.11428	1.22743	1.0917	1.22074
	8	130.554	145.213	146.624	121.956	131.389	120.868			8	0.899045	0.999997	1.00971	1.15172	1.24081	1.14145
	16	104.484	99.9333	128.734	131.345	125.194	127.532			24	0.71952	0.68818	0.886514	1.2404	1.18231	1.20439
	24	121.667	114.309	104.81	114.047	126.242	111.159			48	0.837844	0.787177	0.721765	1.07703	1.19221	1.04976
		Infected			Uninfected				Kinetics	Time (hrs)	Infected			Uninfected
mean zero		145.214			105.89					0	0.850258	1	0.934762	0.767689	0.80906	0.717566
										0.25	0.749767	0.93683	0.898331	1	1	1
std deviation (% of signal):		0.0543907			0.0608655					1	0.86057	0.870959	0.964317	0.973603	0.988597	0.848336
		0.0969198			0.0453475					4	1	0.902176	1	0.895145	0.871072	0.938503
		0.0977039			0.0949046					8	0.814557	0.980426	0.90615	0.839935	0.990045	0.877549
		0.104336			0.064836					24	0.651903	0.674712	0.795591	0.904605	0.943369	0.92593
		0.0632031			0.0463834					48	0.759108	0.771771	0.647739	0.785466	0.951265	0.807055
		0.139419			0.0242522
		0.0743938			0.0683402				Norm to Max	Time (hrs)	Infected			Uninfected
										0	0.897124	0.975047	0.995723	0.733795	0.706835	0.650634
mean time course:		145.214			105.89					0.25	0.791093	0.913454	0.956916	0.955849	0.873649	0.906724
		134.761			138.547					1	0.908004	0.849226	1.02721	0.930617	0.863687	0.769207
		140.988			129.802					4	1.05512	0.879665	1.06522	0.855624	0.761012	0.850963
		151.903			124.945					8	0.859455	0.955962	0.965245	0.802851	0.864952	0.795695
		140.797			124.738					16	0.687836	0.657876	0.847476	0.864666	0.824173	0.839564
		111.051			128.024					24	0.800949	0.752513	0.689982	0.750787	0.831072	0.731777
		113.595			117.149
maximum:		151.903

## Sheet: pErk (38)
	RowNo	ColNo	RegionNumber19	RegionCount	Median	Mean	CV	StdDev	StdErr	TrimmedMean	TrimmedCV	TrimmedStdDev
Infected 1-0	1	1	38	50	42	55.72	0.676553	37.6975	5.33124	52.2273	0.549948	28.7223
Infected 1-15	2	1	38	81	151	157.704	0.447209	70.5265	7.83628	155.041	0.371504	57.5983
Infected 1-1	3	1	38	81	159	179.432	0.507892	91.1322	10.1258	174.973	0.408652	71.5029
Infected 1-4	4	1	38	84	138.5	153.845	0.538831	82.8966	9.04476	148.066	0.37086	54.9116
Infected 1-8	5	1	38	95	134	140.905	0.520355	73.3208	7.52255	137.647	0.386619	53.2169
Infected 1-24	6	1	38	83	88	111.602	1.38875	154.988	17.0121	93.64	0.479503	44.9007
Infected 1-48	7	1	38	94	54.5	85.9468	2.41554	207.608	21.4131	61.8095	0.636623	39.3494
RIPA	8	1	38	56	39	49.6964	0.961065	47.7615	6.3824	43.98	0.739705	32.5322
Infected 2-0	1	2	38	78	59.5	61.7179	0.522953	32.2756	3.65449	60.3571	0.438531	26.4685
Infected 2-15	2	2	38	94	171.5	187.532	0.484223	90.8072	9.36605	180.786	0.344826	62.3395
Infected 2-1	3	2	38	71	168	193.282	0.52302	101.09	11.9972	186.286	0.3901	72.6701
Infected 2-4	4	2	38	110	177.5	193.973	0.583725	113.227	10.7957	183.969	0.400674	73.7118
Infected 2-8	5	2	38	118	116	129.856	0.599946	77.9065	7.17188	122.009	0.398702	48.6454
Infected 2-24	6	2	38	73	84	96.3836	0.612483	59.0333	6.90933	92.1846	0.472778	43.5829
Infected 2-48	7	2	38	78	52	56.3077	0.641604	36.1272	4.0906	54	0.534333	28.854
PBS	8	2	38	93	48	54.6989	0.681507	37.2777	3.86552	51.7108	0.535634	27.6981
Infected 3-0	1	3	38	83	39	53.2892	0.921012	49.08	5.38723	47.0533	0.535202	25.1831
Infected 3-15	2	3	38	72	207.5	213.042	0.47745	101.717	11.9874	208.5	0.368315	76.7937
Infected 3-1	3	3	38	102	167	193.755	0.513653	99.5229	9.85423	187.5	0.40979	76.8357
Infected 3-4	4	3	38	109	158	176.495	0.458004	80.8356	7.74265	171.848	0.377206	64.8223
Infected 3-8	5	3	38	89	116	132.607	0.503741	66.7995	7.08073	129.235	0.432832	55.9369
Infected 3-24	6	3	38	108	88.5	104.907	0.680073	71.3447	6.86515	98.1633	0.486106	47.7177
Infected 3-48	7	3	38	69	47	53.2029	0.772282	41.0876	4.94637	50.0635	0.619036	30.9911
Uninfected 1-0	1	4	38	87	35	39.7701	0.7909	31.4542	3.37224	37.0253	0.616572	22.8288
Uninfected 1-15	2	4	38	72	49.5	63.3333	0.8811	55.803	6.57644	57.2188	0.667841	38.213
Uninfected 1-1	3	4	38	72	50	54.9722	0.659578	36.2584	4.2731	53.1875	0.554894	29.5134
Uninfected 1-4	4	4	38	65	56	65.7846	0.698417	45.9451	5.69879	63.0847	0.599367	37.8109
Uninfected 1-8	5	4	38	76	53	58.3816	0.653056	38.1264	4.3734	55.75	0.516221	28.7793
Uninfected 1-24	6	4	38	68	50.5	57.3676	0.729855	41.8701	5.07749	53.9032	0.554641	29.8969
Uninfected 1-48	7	4	38	79	42	51.1266	0.720899	36.8571	4.14675	49.4225	0.631256	31.1983
Uninfected 2-0	1	5	38	78	39.5	43.4231	0.743491	32.2847	3.65552	40.1	0.523874	21.0073
Uninfected 2-15	2	5	38	129	49	61.6589	0.855973	52.7784	4.64687	55.0684	0.506901	27.9142
Uninfected 2-1	3	5	38	94	42	50.6489	0.728647	36.9052	3.80648	47.1905	0.517911	24.4405
Uninfected 2-4	4	5	38	68	50.5	60.1029	0.738165	44.3659	5.38016	57.5323	0.641121	36.8852
Uninfected 2-8	5	5	38	45	58	58.5111	0.615156	35.9934	5.36559	56.5366	0.508825	28.7673
Uninfected 2-24	6	5	38	66	49	70.6818	1.25984	89.0475	10.961	58.5333	0.699204	40.9268
Uninfected 2-48	7	5	38	86	45.5	55.907	0.764935	42.7652	4.61149	52.2436	0.624624	32.6326
Uninfected 3-0	1	6	38	60	30.5	39.0167	0.798892	31.1701	4.02404	35.9259	0.619039	22.2396
Uninfected 3-15	2	6	38	107	49	59.0374	0.685298	40.4582	3.91124	56.5258	0.572886	32.3828
Uninfected 3-1	3	6	38	74	53	71.5541	1.29251	92.484	10.751	60.1667	0.541184	32.5612
Uninfected 3-4	4	6	38	85	50	54.8	0.739385	40.5183	4.39483	51.9091	0.583259	30.2764
Uninfected 3-8	5	6	38	68	51.5	57.2647	0.65457	37.4838	4.54558	55.6452	0.560178	31.1712
Uninfected 3-24	6	6	38	61	44	58.9016	0.798065	47.0073	6.01867	54.6727	0.58334	31.8928
Uninfected 3-48	7	6	38	69	37	45.3043	0.917971	41.5881	5.00662	40.9365	0.547142	22.3981
MFI	Time (hrs)	Infected			Uninfected				FC	Time (hrs)	Infected			Uninfected
	0	52.2273	60.3571	47.0533	37.0253	40.1	35.9259			0	0.981483	1.13426	0.884252	0.982527	1.06412	0.953353
	0.25	155.041	180.786	208.5	57.2188	55.0684	56.5258			0.25	2.91362	3.39742	3.91825	1.51839	1.46133	1.5
	1	174.973	186.286	187.5	53.1875	47.1905	60.1667			1	3.28818	3.50078	3.5236	1.41142	1.25228	1.59662
	4	148.066	183.969	171.848	63.0847	57.5323	51.9091			4	2.78253	3.45725	3.22947	1.67406	1.52671	1.37749
	8	137.647	122.009	129.235	55.75	56.5366	55.6452			8	2.58674	2.29287	2.42865	1.47942	1.50029	1.47664
	16	93.64	92.1846	98.1633	53.9032	58.5333	54.6727			24	1.75973	1.73238	1.84474	1.43041	1.55328	1.45083
	24	61.8095	54	50.0635	49.4225	52.2436	40.9365			48	1.16156	1.0148	0.940821	1.31151	1.38637	1.08632
		Infected			Uninfected				Kinetics	Time (hrs)	Infected			Uninfected
mean zero		53.2126			37.6837					0	0.298488	0.324003	0.225675	0.586914	0.68508	0.597107
										0.25	0.886088	0.970475	1	0.907014	0.940804	0.939486
std deviation (% of signal):		0.126031			0.0574128					1	1	1	0.899281	0.843112	0.806215	1
		0.14735			0.0195056					4	0.846223	0.987566	0.824213	1	0.982897	0.862755
		0.0377702			0.121355					8	0.786678	0.654959	0.61983	0.883732	0.965887	0.92485
		0.108744			0.0971656					24	0.53517	0.494856	0.470807	0.854457	1	0.908688
		0.0603741			0.00870405					48	0.353253	0.289877	0.240113	0.783431	0.892544	0.680385
		0.0329354			0.044541
		0.108128			0.123812				Norm to Max	Time (hrs)	Infected			Uninfected
										0	0.285521	0.329966	0.257235	0.202413	0.219222	0.196403
mean time course:		53.2126			37.6837					0.25	0.847592	0.988335	1.13985	0.312808	0.301053	0.30902
		181.442			56.271					1	0.956556	1.0184	1.02504	0.29077	0.257985	0.328924
		182.919			53.5149					4	0.809459	1.00574	0.939476	0.344877	0.314522	0.283781
		167.961			57.5087					8	0.752501	0.667012	0.706511	0.304779	0.309079	0.304206
		129.63			55.9772					16	0.511919	0.503963	0.536648	0.294683	0.319995	0.29889
		94.6626			55.7031					24	0.337906	0.295212	0.273691	0.270187	0.28561	0.223795
		55.291			47.5342
maximum:		182.919

## Sheet: pIkB (67)
	RowNo	ColNo	RegionNumber19	RegionCount	Median	Mean	CV	StdDev	StdErr	TrimmedMean	TrimmedCV	TrimmedStdDev
Infected 1-0	1	1	67	65	1335	1501.6	0.484421	727.406	90.2236	1429.88	0.361651	517.118
Infected 1-15	2	1	67	50	1076	1199.2	0.498616	597.941	84.5616	1131.41	0.331347	374.889
Infected 1-1	3	1	67	50	2307	2741.38	0.559153	1532.85	216.778	2621.05	0.464949	1218.65
Infected 1-4	4	1	67	50	1689.5	1953.68	0.623889	1218.88	172.376	1834.52	0.421489	773.231
Infected 1-8	5	1	67	50	1667	2745.72	1.5666	4301.45	608.316	1985.23	0.426519	846.737
Infected 1-24	6	1	67	50	1598	1852.86	0.563554	1044.19	147.67	1755.95	0.409437	718.952
Infected 1-48	7	1	67	50	511	781.48	0.890106	695.6	98.3727	689.386	0.634704	437.556
RIPA	8	1	67	50	51.5	73.16	1.27763	93.4715	13.2189	57.0682	0.656848	37.4851
Infected 2-0	1	2	67	50	2080.5	2245.14	0.538534	1209.08	170.99	2160.66	0.399005	862.115
Infected 2-15	2	2	67	50	1020	1717.16	2.09711	3601.07	509.268	1178.89	0.498665	587.869
Infected 2-1	3	2	67	50	2081.5	2346.24	0.773107	1813.89	256.523	2125.34	0.524392	1114.51
Infected 2-4	4	2	67	50	1916	2017.84	0.618988	1249.02	176.638	1873.18	0.412314	772.338
Infected 2-8	5	2	67	50	2337	2626.02	0.499283	1311.13	185.421	2512.8	0.353667	888.692
Infected 2-24	6	2	67	50	1296.5	1448.62	0.494601	716.488	101.327	1403.41	0.408014	572.611
Infected 2-48	7	2	67	50	535.5	606.34	0.607821	368.546	52.1203	563.727	0.381115	214.845
PBS	8	2	67	50	45	51.56	0.608257	31.3617	4.43522	48.9091	0.39673	19.4037
Infected 3-0	1	3	67	50	1828.5	2010.02	0.47335	951.443	134.554	1952.43	0.3757	733.528
Infected 3-15	2	3	67	50	1246.5	1496.18	0.578914	866.159	122.493	1434.14	0.484338	694.607
Infected 3-1	3	3	67	50	2318	4113.38	1.3623	5603.65	792.476	3047.32	0.5669	1727.53
Infected 3-4	4	3	67	50	2245.5	2951.52	1.01401	2992.88	423.257	2526.5	0.526564	1330.36
Infected 3-8	5	3	67	46	2278.5	2645.28	0.514951	1362.19	200.844	2630.38	0.433485	1140.23
Infected 3-24	6	3	67	49	1486	1548.61	0.522973	809.882	115.697	1509.07	0.44383	669.769
Infected 3-48	7	3	67	50	490.5	523.7	0.437384	229.058	32.3937	515.591	0.351961	181.468
Uninfected 1-0	1	4	67	50	293.5	329.62	0.489832	161.458	22.8336	315.023	0.358249	112.857
Uninfected 1-15	2	4	67	50	424	538.6	0.783789	422.149	59.7008	479.977	0.387912	186.189
Uninfected 1-1	3	4	67	30	2786.5	3208.53	0.574465	1843.19	336.519	3077.42	0.447325	1376.61
Uninfected 1-4	4	4	67	41	1511	2080	1.52321	3168.28	494.803	1570.19	0.429825	674.907
Uninfected 1-8	5	4	67	41	2718	2957.51	0.983764	2909.49	454.387	2537.38	0.308932	783.877
Uninfected 1-24	6	4	67	38	752	831.711	0.470057	390.951	63.4207	805.529	0.363228	292.591
Uninfected 1-48	7	4	67	50	421.5	448.26	0.461407	206.83	29.2502	432.318	0.354186	153.121
Uninfected 2-0	1	5	67	50	279.5	334.92	0.613429	205.45	29.055	308.841	0.378013	116.746
Uninfected 2-15	2	5	67	50	524	636.46	0.6757	430.056	60.8192	582.977	0.446536	260.32
Uninfected 2-1	3	5	67	47	2074	2515.94	0.553577	1392.76	203.156	2481.95	0.486118	1206.52
Uninfected 2-4	4	5	67	42	1621	1617.79	0.352303	569.951	87.9453	1618.24	0.292307	473.022
Uninfected 2-8	5	5	67	22	2755.5	2755.68	0.263431	725.932	154.769	2757.2	0.230482	635.486
Uninfected 2-24	6	5	67	40	743	903.225	0.476172	430.091	68.0033	872.111	0.383364	334.336
Uninfected 2-48	7	5	67	50	460	511.78	0.465	237.978	33.6551	491.273	0.343846	168.922
Uninfected 3-0	1	6	67	50	275	301.56	0.455705	137.422	19.4345	289.75	0.348528	100.986
Uninfected 3-15	2	6	67	50	453	473.38	0.490824	232.346	32.8588	458.227	0.349956	160.359
Uninfected 3-1	3	6	67	41	2413	2535.76	0.549709	1393.93	217.695	2432.81	0.398885	970.413
Uninfected 3-4	4	6	67	49	1953	2085.24	0.422264	880.525	125.789	2072.62	0.358528	743.092
Uninfected 3-8	5	6	67	31	2049	2157.77	0.34486	744.131	133.65	2113.19	0.288716	610.111
Uninfected 3-24	6	6	67	50	779	882.82	0.518057	457.351	64.6792	843.727	0.348802	294.294
Uninfected 3-48	7	6	67	50	365	402.62	0.51814	208.614	29.5024	392.705	0.415527	163.179
MFI	Time (hrs)	Infected			Uninfected				FC	Time (hrs)	Infected			Uninfected
	0	1429.88	2160.66	1952.43	315.023	308.841	289.75			0	0.773889	1.1694	1.05671	1.03443	1.01413	0.951442
	0.25	1131.41	1178.89	1434.14	479.977	582.977	458.227			0.25	0.612348	0.638044	0.776192	1.57608	1.9143	1.50466
	1	2621.05	2125.34	3047.32	3077.42	2481.95	2432.81			1	1.41858	1.15029	1.64929	10.1052	8.1499	7.98853
	4	1834.52	1873.18	2526.5	1570.19	1618.24	2072.62			4	0.992891	1.01381	1.36741	5.15597	5.31375	6.80579
	8	1985.23	2512.8	2630.38	2537.38	2757.2	2113.19			8	1.07446	1.35999	1.42363	8.3319	9.05372	6.93899
	16	1755.95	1403.41	1509.07	805.529	872.111	843.727			24	0.950368	0.759561	0.816746	2.64509	2.86372	2.77052
	24	689.386	563.727	515.591	432.318	491.273	392.705			48	0.373114	0.305104	0.279051	1.41959	1.61317	1.28951
		Infected			Uninfected				Kinetics	Time (hrs)	Infected			Uninfected
mean zero		1847.66			304.538					0	0.545539	0.859863	0.640705	0.102366	0.112013	0.119101
										0.25	0.431663	0.469153	0.470622	0.155967	0.211438	0.188353
std deviation (% of signal):		0.203764			0.0432603					1	1	0.845807	1	1	0.900172	1
		0.130445			0.131422					4	0.69992	0.745457	0.82909	0.510229	0.586913	0.851946
		0.177614			0.13469					8	0.757418	1	0.863179	0.824514	1	0.868619
		0.187113			0.158097					24	0.669944	0.558505	0.495211	0.261755	0.316303	0.346812
		0.144606			0.132577					48	0.26302	0.224343	0.169195	0.140481	0.178178	0.16142
		0.116266			0.0397536
		0.152201			0.113043				Norm to Max	Time (hrs)	Infected			Uninfected
										0	0.53673	0.811039	0.732878	0.118249	0.115929	0.108762
mean time course:		1847.66			304.538					0.25	0.424693	0.442515	0.538327	0.180167	0.21883	0.172003
		1248.14			507.061					1	0.983853	0.797782	1.14386	1.15516	0.931642	0.913196
		2597.9			2664.06					4	0.688619	0.70313	0.948364	0.589397	0.607432	0.777993
		2078.07			1753.68					8	0.745188	0.943219	0.987357	0.952447	1.03496	0.793219
		2376.13			2469.25					16	0.659127	0.526793	0.566453	0.302369	0.327361	0.316707
		1556.14			840.456					24	0.258773	0.211604	0.193536	0.162278	0.184407	0.147408
		589.568			438.765
maximum:		2664.06

## Sheet: pJnk (34)
	RowNo	ColNo	RegionNumber19	RegionCount	Median	Mean	CV	StdDev	StdErr	TrimmedMean	TrimmedCV	TrimmedStdDev
Infected 1-0	1	7	34	50	125	146.2	0.593637	86.7897	12.2739	140.25	0.486565	68.2407
Infected 1-15	2	7	34	50	501	539.04	0.503618	271.47	38.3917	525.705	0.376652	198.007
Infected 1-1	3	7	34	48	496.5	521.021	0.748105	389.778	56.2596	481.318	0.45659	219.765
Infected 1-4	4	7	34	44	282.5	351.091	0.558305	196.016	29.5505	343.075	0.492163	168.849
Infected 1-8	5	7	34	33	189	219.303	0.642935	140.998	24.5445	204.931	0.508746	104.258
Infected 1-24	6	7	34	22	152	166.636	0.575576	95.9119	20.4485	162.95	0.511611	83.367
Infected 1-48	7	7	34	29	80	109.103	0.639003	69.7175	12.9462	104.815	0.560367	58.7348
RIPA	8	7	34	50	44	59.56	0.653356	38.9139	5.50326	57.5455	0.582077	33.4959
Infected 2-0	1	8	34	50	140	155.58	0.560077	87.1368	12.323	150.136	0.448569	67.3466
Infected 2-15	2	8	34	50	599	623.76	0.463308	288.993	40.8698	616.045	0.386248	237.947
Infected 2-1	3	8	34	38	449	485.316	0.462442	224.43	36.4074	482.588	0.414124	199.851
Infected 2-4	4	8	34	50	275	316.8	0.514927	163.129	23.0699	310.705	0.419134	130.227
Infected 2-8	5	8	34	50	194	210.82	0.624672	131.693	18.6242	198.636	0.384792	76.4336
Infected 2-24	6	8	34	42	121	141.119	0.599601	84.6151	13.0564	135.368	0.488448	66.1205
Infected 2-48	7	8	34	50	87	110.92	0.834962	92.6139	13.0976	96.7955	0.517151	50.0579
PBS	8	8	34	53	56	64.9623	0.828721	53.8356	7.39488	58.9574	0.496146	29.2515
Infected 3-0	1	9	34	50	141	151.72	0.575087	87.2522	12.3393	143.955	0.422619	60.8379
Infected 3-15	2	9	34	50	678.5	717.26	0.52123	373.858	52.8714	707.227	0.419211	296.478
Infected 3-1	3	9	34	30	455	473.4	0.471659	223.283	40.7658	466.462	0.376535	175.639
Infected 3-4	4	9	34	50	339	357.28	0.389375	139.116	19.6739	353.091	0.299143	105.625
Infected 3-8	5	9	34	44	258	275.205	0.493508	135.816	20.475	266.225	0.377373	100.466
Infected 3-24	6	9	34	43	113	122.767	0.431241	52.9424	8.07364	120.051	0.356012	42.7397
Infected 3-48	7	9	34	50	91	112.24	0.658856	73.9499	10.4581	104	0.461632	48.0097
Uninfected 1-0	1	10	34	50	73.5	89.06	0.71642	63.8044	9.0233	82.9318	0.563493	46.7315
Uninfected 1-15	2	10	34	52	293	312.231	0.41185	128.592	17.8325	312.652	0.348071	108.825
Uninfected 1-1	3	10	34	15	178	214.2	0.816607	174.917	45.1634	194.154	0.707059	137.278
Uninfected 1-4	4	10	34	29	117	131.862	0.623273	82.1861	15.2616	126.296	0.469204	59.2588
Uninfected 1-8	5	10	34	29	91	111.793	0.672794	75.2137	13.9668	106.296	0.555927	59.093
Uninfected 1-24	6	10	34	21	80	94.9524	0.76691	72.82	15.8906	90.8421	0.691034	62.775
Uninfected 1-48	7	10	34	50	75.5	88.16	0.547789	48.2931	6.82967	84.6591	0.43046	36.4423
Uninfected 2-0	1	11	34	52	91.5	103	0.545735	56.2107	7.79503	100.326	0.44365	44.5097
Uninfected 2-15	2	11	34	54	316.5	341.889	0.587391	200.823	27.3285	327.875	0.396567	130.024
Uninfected 2-1	3	11	34	50	172.5	294.26	2.77109	815.421	115.318	174.432	0.399048	69.6067
Uninfected 2-4	4	11	34	38	156	192.974	0.836564	161.435	26.1882	171.029	0.534095	91.346
Uninfected 2-8	5	11	34	34	106.5	132.206	0.634673	83.9075	14.39	123	0.47763	58.7484
Uninfected 2-24	6	11	34	42	77	99.119	0.627781	62.2251	9.60154	93.8421	0.530637	49.7961
Uninfected 2-48	7	11	34	50	75.5	87.5	0.579425	50.6997	7.17002	82.9318	0.367045	30.4397
Uninfected 3-0	1	12	34	50	78.5	106.86	0.828374	88.52	12.5186	96.9091	0.649035	62.8974
Uninfected 3-15	2	12	34	50	318.5	297.18	0.576154	171.222	24.2144	296.091	0.499975	148.038
Uninfected 3-1	3	12	34	50	172.5	184.74	0.474239	87.6109	12.39	180.023	0.403071	72.5619
Uninfected 3-4	4	12	34	50	120.5	152.08	0.644863	98.0707	13.8693	141.341	0.491881	69.5229
Uninfected 3-8	5	12	34	50	117.5	146.14	0.662441	96.8091	13.6909	136.273	0.502604	68.4912
Uninfected 3-24	6	12	34	50	90.5	106.72	0.549802	58.6748	8.29787	103.727	0.450959	46.7767
Uninfected 3-48	7	12	34	50	77.5	86.9	0.61189	53.1733	7.51984	81.6136	0.454161	37.0658
MFI	Time (hrs)	Infected			Uninfected				FC	Time (hrs)	Infected			Uninfected
	0	140.25	150.136	143.955	82.9318	100.326	96.9091			0	0.968709	1.03699	0.994296	0.888026	1.07428	1.03769
	0.25	525.705	616.045	707.227	312.652	327.875	296.091			0.25	3.63105	4.25504	4.88483	3.34785	3.51085	3.17051
	1	481.318	482.588	466.462	194.154	174.432	180.023			1	3.32447	3.33325	3.22186	2.07898	1.8678	1.92767
	4	343.075	310.705	353.091	126.296	171.029	141.341			4	2.36962	2.14604	2.4388	1.35237	1.83137	1.51346
	8	204.931	198.636	266.225	106.296	123	136.273			8	1.41546	1.37198	1.83882	1.13821	1.31707	1.45919
	16	162.95	135.368	120.051	90.8421	93.8421	103.727			24	1.1255	0.934992	0.829196	0.972728	1.00485	1.1107
	24	104.815	96.7955	104	84.6591	82.9318	81.6136			48	0.723958	0.668568	0.71833	0.906521	0.888026	0.873911
		Infected			Uninfected				Kinetics	Time (hrs)	Infected			Uninfected
mean zero		144.78			93.389					0	0.266785	0.24371	0.203548	0.265253	0.305989	0.327295
										0.25	1	1	1	1	1	1
std deviation (% of signal):		0.0344981			0.0986833					1	0.915568	0.783365	0.659564	0.62099	0.532007	0.607998
		0.147263			0.0509175					4	0.6526	0.504353	0.499261	0.403951	0.52163	0.477356
		0.0188063			0.0555835					8	0.389822	0.322438	0.376435	0.339983	0.375143	0.460239
		0.0660081			0.155671					24	0.309965	0.219738	0.169749	0.290553	0.286213	0.350322
		0.167237			0.123267					48	0.19938	0.157124	0.147053	0.270777	0.252937	0.275637
		0.155888			0.0701311
		0.0433258			0.0183861				Norm to Max	Time (hrs)	Infected			Uninfected
										0	0.227558	0.243599	0.233569	0.134558	0.162781	0.157237
mean time course:		144.78			93.389					0.25	0.852965	0.999545	1.14749	0.507284	0.531983	0.480413
		616.326			312.206					1	0.780948	0.783008	0.756843	0.315018	0.283019	0.29209
		476.789			182.869					4	0.556646	0.504124	0.572897	0.204918	0.277498	0.229328
		335.623			146.222					8	0.332504	0.322291	0.431955	0.172468	0.19957	0.221105
		223.264			121.856					16	0.264389	0.219638	0.194785	0.147393	0.152261	0.168299
		139.457			96.1372					24	0.170064	0.157052	0.168742	0.137361	0.134558	0.13242
		101.87			83.0682
maximum:		616.326

## Sheet: pAkt (75)
	RowNo	ColNo	RegionNumber19	RegionCount	Median	Mean	CV	StdDev	StdErr	TrimmedMean	TrimmedCV	TrimmedStdDev
Infected 1-0	1	7	75	74	140	154.743	0.495353	76.6526	8.91068	147.636	0.316199	46.6824
Infected 1-15	2	7	75	89	179	184.258	0.550841	101.497	10.7587	177.185	0.431301	76.4201
Infected 1-1	3	7	75	54	171.5	444.889	4.23048	1882.09	256.121	185.562	0.427548	79.3369
Infected 1-4	4	7	75	57	131	157.158	0.604674	95.0293	12.5869	147.667	0.441079	65.1327
Infected 1-8	5	7	75	31	145	161.387	0.398383	64.2939	11.5475	158.037	0.319657	50.5177
Infected 1-24	6	7	75	40	172	183.825	0.476328	87.5609	13.8446	176.944	0.337365	59.6949
Infected 1-48	7	7	75	46	158	161.696	0.428144	69.229	10.2073	159.81	0.353303	56.4612
RIPA	8	7	75	57	207	249.333	0.604427	150.704	19.9612	235.275	0.396316	93.2431
Infected 2-0	1	8	75	69	137	142.696	0.449424	64.1309	7.72045	139.27	0.334788	46.6259
Infected 2-15	2	8	75	60	155.5	182.017	0.520082	94.6636	12.221	171.185	0.364439	62.3865
Infected 2-1	3	8	75	60	190	212.483	0.581741	123.61	15.958	201.537	0.449867	90.6648
Infected 2-4	4	8	75	57	169	187.965	0.699656	131.511	17.419	172.922	0.422408	73.0435
Infected 2-8	5	8	75	44	159.5	197.682	0.687388	135.884	20.4853	183	0.51451	94.1554
Infected 2-24	6	8	75	63	134	170.937	0.735763	125.769	15.8454	155.404	0.375221	58.3107
Infected 2-48	7	8	75	73	128	169.589	1.05301	178.579	20.9011	145.262	0.462317	67.1568
PBS	8	8	75	50	181.5	222.46	0.606121	134.838	19.0689	209.432	0.440254	92.2031
Infected 3-0	1	9	75	64	151	188.156	0.841123	158.263	19.7828	166.19	0.438128	72.8123
Infected 3-15	2	9	75	70	172	213.657	0.918332	196.208	23.4514	182.871	0.373463	68.2955
Infected 3-1	3	9	75	34	149.5	177.559	0.598062	106.191	18.2116	160.267	0.368426	59.0464
Infected 3-4	4	9	75	56	145.5	152.179	0.4965	75.5566	10.0967	145.66	0.353845	51.541
Infected 3-8	5	9	75	31	156	185.968	0.711575	132.33	23.7672	167.63	0.35643	59.7483
Infected 3-24	6	9	75	51	154	179.118	0.65075	116.561	16.3218	164.8	0.380682	62.7363
Infected 3-48	7	9	75	73	148	172.342	0.724007	124.777	14.6041	156.569	0.364777	57.1128
Uninfected 1-0	1	10	75	50	105.5	129.52	0.556588	72.0893	10.195	121.682	0.398818	48.529
Uninfected 1-15	2	10	75	50	200.5	302.18	2.43364	735.397	104.001	196.25	0.403274	79.1425
Uninfected 1-1	3	10	75	32	169	170.438	0.443599	75.6059	13.3654	163.357	0.280991	45.9018
Uninfected 1-4	4	10	75	33	183	183.364	0.427681	78.4211	13.6514	181.138	0.351663	63.6995
Uninfected 1-8	5	10	75	36	125.5	142.75	0.641381	91.5571	15.2595	131.469	0.423817	55.7188
Uninfected 1-24	6	10	75	34	175.5	174.029	0.434649	75.6417	12.9724	171.367	0.317521	54.4125
Uninfected 1-48	7	10	75	50	137	163.7	0.514326	84.1952	11.907	154.318	0.36214	55.8848
Uninfected 2-0	1	11	75	50	129.5	158.12	0.739082	116.864	16.527	139.75	0.370606	51.7921
Uninfected 2-15	2	11	75	50	210	263.14	0.705044	185.525	26.2372	240.636	0.373971	89.991
Uninfected 2-1	3	11	75	76	159.5	181.829	0.449011	81.6432	9.36512	177.618	0.379996	67.4939
Uninfected 2-4	4	11	75	61	168	188.852	0.599238	113.168	14.4896	175.073	0.358317	62.7316
Uninfected 2-8	5	11	75	46	169.5	237.174	0.927752	220.039	32.4429	208.143	0.633613	131.882
Uninfected 2-24	6	11	75	58	152.5	170.69	0.672773	114.835	15.0786	154.346	0.342182	52.8145
Uninfected 2-48	7	11	75	67	133	158.94	0.70226	111.617	13.6362	147.852	0.432564	63.9557
Uninfected 3-0	1	12	75	62	143	159.968	0.560975	89.7379	11.3967	152.536	0.430809	65.7137
Uninfected 3-15	2	12	75	51	229	252.216	0.474294	119.624	16.7508	247.178	0.39897	98.6166
Uninfected 3-1	3	12	75	52	189	198.635	0.46683	92.7286	12.8591	195.804	0.364952	71.4593
Uninfected 3-4	4	12	75	110	170	194.909	0.942175	183.638	17.5092	175.051	0.327284	57.2913
Uninfected 3-8	5	12	75	52	204.5	228.519	0.707892	161.767	22.433	208.37	0.420967	87.7168
Uninfected 3-24	6	12	75	62	157.5	217.871	1.07544	234.308	29.7571	185.321	0.629884	116.731
Uninfected 3-48	7	12	75	58	126.5	279.379	3.50525	979.293	128.587	136.731	0.458012	62.6243
MFI	Time (hrs)	Infected			Uninfected				FC	Time (hrs)	Infected			Uninfected
	0	147.636	139.27	166.19	121.682	139.75	152.536			0	0.977517	0.922122	1.10036	0.881821	1.01276	1.10542
	0.25	177.185	171.185	182.871	196.25	240.636	247.178			0.25	1.17316	1.13344	1.21081	1.42221	1.74388	1.79128
	1	185.562	201.537	160.267	163.357	177.618	195.804			1	1.22863	1.3344	1.06114	1.18384	1.28719	1.41898
	4	147.667	172.922	145.66	181.138	175.073	175.051			4	0.977718	1.14493	0.964432	1.3127	1.26874	1.26859
	8	158.037	183	167.63	131.469	208.143	208.37			8	1.04638	1.21166	1.1099	0.952747	1.5084	1.51004
	16	176.944	155.404	164.8	171.367	154.346	185.321			24	1.17157	1.02894	1.09116	1.24188	1.11854	1.34301
	24	159.81	145.262	156.569	154.318	147.852	136.731			48	1.05812	0.961793	1.03666	1.11834	1.07148	0.99088
		Infected			Uninfected				Kinetics	Time (hrs)	Infected			Uninfected
mean zero		151.032			137.989					0	0.795615	0.691038	0.908781	0.620035	0.580752	0.617109
										0.25	0.954854	0.849398	1	1	1	1
std deviation (% of signal):		0.0912217			0.112343					1	1	1	0.876392	0.832393	0.738116	0.79216
		0.0329997			0.121517					4	0.795779	0.858014	0.796518	0.922996	0.727541	0.708199
		0.114055			0.0908929					8	0.851665	0.908022	0.916655	0.669904	0.864968	0.842995
		0.0977593			0.0198096					24	0.953557	0.771092	0.901182	0.873206	0.641408	0.74975
		0.0742673			0.242709					48	0.861217	0.720768	0.856173	0.786335	0.614423	0.553168
		0.0651696			0.0910677
		0.0496341			0.0608052				Norm to Max	Time (hrs)	Infected			Uninfected
										0	0.647467	0.610775	0.728834	0.533642	0.612881	0.668954
mean time course:		151.032			137.989					0.25	0.777055	0.750742	0.80199	0.860665	1.05532	1.08401
		177.08			228.021					1	0.813794	0.883851	0.702858	0.716412	0.778952	0.85871
		182.455			178.926					4	0.6476	0.758357	0.6388	0.79439	0.767791	0.767696
		155.416			177.087					8	0.69308	0.802556	0.735149	0.576563	0.912822	0.913816
		169.556			182.66					16	0.775999	0.68153	0.722739	0.751538	0.676893	0.812737
		165.716			170.345					24	0.700853	0.637052	0.686643	0.676771	0.648415	0.59964
		153.88			146.3
maximum:		228.021
