# Supplementary material for: Systems analysis of latent HIV reversal reveals altered stress kinase signaling and increased cell death in infected T cells
Source: Sci Rep. 2017 Nov 23;7:16179. doi: 10.1038/s41598-017-15532-0 (PMC5701066; doi:10.1038/s41598-017-15532-0)
Supplement: Supplementary file 8 — S7 [file 41598_2017_15532_MOESM8_ESM.xlsx]

## Sheet: Coversheet
Latent HIV infection alters systems-level signaling and regulation of cell death in T cells
Linda E. Fong1, Endah S. Sulistijo1, and Kathryn Miller-Jensen1,2*
1Department of Biomedical Engineering, Yale University, New Haven, CT, USA
2Department of Molecular, Cellular, and Developmental Biology, Yale University, New Haven, CT, USA
*Correspondance: kathryn.miller-jensen@yale.edu
Phospho-protein time course data for DHIV and Jurkat cell lines stimulated with CD3/CD28 Beads (1:1 cell: bead ratio)

## Sheet: Plate Placement
	1	2	3	4	5	6	7	8	9	10	11	12
A	DHIV 1-0	DHIV 2-0	DHIV 3-0	Jurkat 1-0	Jurkat 2-0	Jurkat 3-0	DHIV 1-0	DHIV 2-0	DHIV 3-0	Jurkat 1-0	Jurkat 2-0	Jurkat 3-0	0
B	DHIV 1-15	DHIV 2-15	DHIV 3-15	Jurkat 1-15	Jurkat 2-15	Jurkat 3-15	DHIV 1-15	DHIV 2-15	DHIV 3-15	Jurkat 1-15	Jurkat 2-15	Jurkat 3-15	15
C	DHIV 1-1	DHIV 2-1	DHIV 3-1	Jurkat 1-1	Jurkat 2-1	Jurkat 3-1	DHIV 1-1	DHIV 2-1	DHIV 3-1	Jurkat 1-1	Jurkat 2-1	Jurkat 3-1	1
D	DHIV 1-4	DHIV 2-4	DHIV 3-4	Jurkat 1-4	Jurkat 2-4	Jurkat 3-4	DHIV 1-4	DHIV 2-4	DHIV 3-4	Jurkat 1-4	Jurkat 2-4	Jurkat 3-4	4
E	DHIV 1-8	DHIV 2-8	DHIV 3-8	Jurkat 1-8	Jurkat 2-8	Jurkat 3-8	DHIV 1-8	DHIV 2-8	DHIV 3-8	Jurkat 1-8	Jurkat 2-8	Jurkat 3-8	8
F	DHIV 1-16	DHIV 2-16	DHIV 3-16	Jurkat 1-16	Jurkat 2-16	Jurkat 3-16	DHIV 1-16	DHIV 2-16	DHIV 3-16	Jurkat 1-16	Jurkat 2-16	Jurkat 3-16	16
G	DHIV 1-24	DHIV 2-24	DHIV 3-24	Jurkat 1-24	Jurkat 2-24	Jurkat 3-24	DHIV 1-24	DHIV 2-24	DHIV 3-24	Jurkat 1-24	Jurkat 2-24	Jurkat 3-24	24
H	RIPA	PBS					RIPA	PBS

## Sheet: p38 (36)
	RowNo	ColNo	RegionNumber19	RegionCount	Median	Mean	CV	StdDev	StdErr	TrimmedMean	TrimmedCV	TrimmedStdDev
DHIV 1-0	1	1	36	54	196	199.222	0.477635	95.1554	12.949	195.854	0.389015	76.1901
DHIV 1-15	2	1	36	62	252.5	249.984	0.381956	95.4828	12.1263	244.786	0.283843	69.4806
DHIV 1-1	3	1	36	64	238.5	245.688	0.418311	102.774	12.8467	239.862	0.332466	79.746
DHIV 1-4	4	1	36	66	203	240.227	0.748662	179.849	22.1379	217.267	0.378975	82.3387
DHIV 1-8	5	1	36	75	191	202.213	0.422593	85.4538	9.86736	198.299	0.358286	71.0476
DHIV 1-24	6	1	36	65	155	172.815	0.404275	69.865	8.66569	168.763	0.31753	53.5873
DHIV 1-48	7	1	36	63	181	253.333	1.44833	366.909	46.2262	207.912	0.415829	86.4559
RIPA	8	1	36	71	140	143.197	0.404183	57.8779	6.86884	139.81	0.309572	43.2811
DHIV 2-0	1	2	36	50	170.5	186.76	0.419044	78.2606	11.0677	182.386	0.329951	60.1785
DHIV 2-15	2	2	36	56	240	261.661	0.388275	101.596	13.5764	253.76	0.297368	75.4601
DHIV 2-1	3	2	36	68	249.5	254.544	0.387682	98.6821	11.967	253	0.317905	80.43
DHIV 2-4	4	2	36	64	202	219.312	0.502321	110.165	13.7707	209.948	0.371312	77.9562
DHIV 2-8	5	2	36	58	174.5	202.845	0.571705	115.967	15.2273	190.942	0.410193	78.3232
DHIV 2-24	6	2	36	58	179.5	198.207	0.454471	90.0793	11.828	190.692	0.328434	62.6298
DHIV 2-48	7	2	36	50	188.5	205.42	0.506282	104	14.7079	197.205	0.37459	73.8709
PBS	8	2	36	64	134.5	148.5	0.510982	75.8809	9.48511	144.707	0.425285	61.5416
DHIV 3-0	1	3	36	73	180	239.863	1.56496	375.375	43.9343	193.969	0.367568	71.2969
DHIV 3-15	2	3	36	62	231.5	388.29	2.97153	1153.82	146.535	243.071	0.364368	88.5676
DHIV 3-1	3	3	36	54	262	289.796	0.596559	172.881	23.5261	270.021	0.393701	106.308
DHIV 3-4	4	3	36	51	198	252.843	1.12729	285.026	39.9117	210.467	0.390088	82.1004
DHIV 3-8	5	3	36	70	178.5	195.9	0.439385	86.0755	10.288	189.387	0.34781	65.8708
DHIV 3-24	6	3	36	68	148.5	160.279	0.420273	67.3611	8.16873	158.032	0.322217	50.9207
DHIV 3-48	7	3	36	50	171	198.64	0.551648	109.579	15.4969	189.432	0.420822	79.7171
Jurkat 1-0	1	4	36	52	144.5	176.577	0.785308	138.667	19.2297	154.543	0.344224	53.1976
Jurkat 1-15	2	4	36	57	138	154.526	0.498645	77.0538	10.206	149.078	0.400933	59.7705
Jurkat 1-1	3	4	36	50	182.5	188.74	0.393209	74.2142	10.4955	185.023	0.326941	60.4916
Jurkat 1-4	4	4	36	54	160	189.074	1.06502	201.368	27.4027	162.417	0.397322	64.5316
Jurkat 1-8	5	4	36	63	165	162.349	0.465153	75.5172	9.51427	156.649	0.325064	50.921
Jurkat 1-24	6	4	36	73	146	233.863	2.34056	547.371	64.0649	165.262	0.387928	64.1096
Jurkat 1-48	7	4	36	66	163	180.924	0.515057	93.1862	11.4704	172.733	0.324404	56.0354
Jurkat 2-0	1	5	36	57	166	170.07	0.470354	79.9933	10.5954	165.529	0.374085	61.922
Jurkat 2-15	2	5	36	55	157	152.455	0.411928	62.8003	8.468	152.265	0.316351	48.1693
Jurkat 2-1	3	5	36	63	156	260.778	2.44258	636.97	80.2506	178.035	0.445411	79.2987
Jurkat 2-4	4	5	36	68	161	178.868	0.599838	107.292	13.011	168.081	0.35857	60.2686
Jurkat 2-8	5	5	36	74	152	169.892	0.447633	76.0493	8.84055	166.318	0.365242	60.7464
Jurkat 2-24	6	5	36	80	146	157.45	0.387848	61.0667	6.82746	155.139	0.313396	48.6199
Jurkat 2-48	7	5	36	74	152.5	159.419	0.418857	66.7738	7.7623	155.939	0.349349	54.4773
Jurkat 3-0	1	6	36	57	141	164.316	0.532622	87.5182	11.5921	159.098	0.442607	70.418
Jurkat 3-15	2	6	36	59	140	178.271	0.923325	164.602	21.4294	155.491	0.466382	72.5181
Jurkat 3-1	3	6	36	74	156	160.811	0.470315	75.6317	8.79201	155.015	0.356593	55.2773
Jurkat 3-4	4	6	36	55	142	162.291	0.611723	99.2771	13.3865	150.837	0.361919	54.5907
Jurkat 3-8	5	6	36	64	138.5	145.594	0.48217	70.201	8.77513	140.793	0.373724	52.6177
Jurkat 3-24	6	6	36	74	134.5	142.405	0.453008	64.5108	7.49923	139.258	0.33455	46.5886
Jurkat 3-48	7	6	36	50	162	161.9	0.44636	72.2657	10.2199	159.227	0.362254	57.6807
MFI	Time (hrs)	Infected			Uninfected				FC	Time (hrs)	Infected			Uninfected
	0	195.854	182.386	193.969	154.543	165.529	159.098			0	1.02683	0.956221	1.01695	0.967568	1.03635	0.996083
	0.25	244.786	253.76	243.071	149.078	152.265	155.491			0.25	1.28337	1.33042	1.27438	0.933352	0.953305	0.973498
	1	239.862	253	270.021	185.023	178.035	155.015			1	1.25756	1.32644	1.41567	1.15839	1.11464	0.970521
	4	217.267	209.948	210.467	162.417	168.081	150.837			4	1.13909	1.10072	1.10344	1.01686	1.05232	0.944361
	8	198.299	190.942	189.387	156.649	166.318	140.793			8	1.03965	1.00108	0.992925	0.980751	1.04129	0.881479
	16	168.763	190.692	158.032	165.262	155.139	139.258			16	0.884795	0.999768	0.828537	1.03467	0.971296	0.871866
	24	207.912	197.205	189.432	172.733	155.939	159.227			24	1.09005	1.03391	0.993159	1.08145	0.976308	0.996892
		Infected			Uninfected				Kinetics	Time (hrs)	Infected			Uninfected
mean zero		190.737			159.724					0	0.800105	0.718736	0.718349	0.835268	0.929757	0.999188
										0.25	1	1	0.900195	0.80573	0.855254	0.976532
std deviation (% of signal):		0.0382342			0.0345574					1	0.979886	0.997005	1	1	1	0.973546
		0.0232217			0.0210542					4	0.887579	0.82735	0.779446	0.87782	0.944087	0.947305
		0.0594625			0.0909218					8	0.81009	0.752452	0.70138	0.846648	0.934188	0.884227
		0.0192127			0.0547819					16	0.68943	0.751467	0.585259	0.893196	0.871395	0.874584
		0.0246791			0.0833635					24	0.849364	0.77713	0.701545	0.933579	0.875891	1
		0.0965065			0.0855494
		0.0468203			0.0547244				Norm to Max	Time (hrs)	Infected			Uninfected
										0	0.770187	0.717226	0.762775	0.607735	0.650936	0.625645
mean time course:		190.737			159.724					0.25	0.962608	0.997899	0.955867	0.586244	0.598776	0.611459
		247.206			152.278					1	0.943246	0.99491	1.06184	0.727593	0.700114	0.60959
		254.294			172.691					4	0.854391	0.825611	0.82765	0.638696	0.660969	0.593158
		212.561			160.445					8	0.779799	0.750871	0.744756	0.616015	0.654038	0.553662
		192.876			154.587					16	0.663651	0.749888	0.621454	0.649883	0.610076	0.547624
		172.496			153.219					24	0.817605	0.775497	0.744931	0.679265	0.613224	0.626154
		198.183			162.633
maximum:		254.294

## Sheet: pErk (38)
	RowNo	ColNo	RegionNumber19	RegionCount	Median	Mean	CV	StdDev	StdErr	TrimmedMean	TrimmedCV	TrimmedStdDev
DHIV 1-0	1	1	38	55	114	121.873	0.558743	68.0955	9.182	115.918	0.407391	47.2241
DHIV 1-15	2	1	38	59	748	763.932	0.302585	231.155	30.0938	755.887	0.243657	184.177
DHIV 1-1	3	1	38	59	496	540.949	0.341531	184.751	24.0525	527.698	0.256517	135.364
DHIV 1-4	4	1	38	57	362	426.982	1.01278	432.437	57.2777	367.412	0.270624	99.4304
DHIV 1-8	5	1	38	66	229	245.879	0.441029	108.44	13.348	243.267	0.380459	92.553
DHIV 1-24	6	1	38	65	189	197.538	0.447304	88.3597	10.9597	190.475	0.311499	59.3326
DHIV 1-48	7	1	38	69	172	179.014	0.435349	77.9337	9.38212	173.841	0.337329	58.6417
RIPA	8	1	38	50	51	59.4	0.676939	40.2102	5.68658	55.1136	0.471805	26.0029
DHIV 2-0	1	2	38	73	111	144.192	0.864056	124.59	14.5821	128.692	0.494466	63.6339
DHIV 2-15	2	2	38	53	730	741.415	0.280676	208.097	28.5844	739.979	0.244056	180.596
DHIV 2-1	3	2	38	59	590	608.39	0.26224	159.544	20.7709	607.057	0.218562	132.679
DHIV 2-4	4	2	38	62	325.5	346.468	0.556308	192.743	24.4783	325.321	0.310471	101.003
DHIV 2-8	5	2	38	53	233	239.981	0.335344	80.4763	11.0543	235.574	0.23898	56.2976
DHIV 2-24	6	2	38	68	207	215.338	0.419024	90.232	10.9422	214.806	0.360369	77.4097
DHIV 2-48	7	2	38	54	169	183.296	0.499284	91.5169	12.4539	176.562	0.38066	67.2103
PBS	8	2	38	55	69	78.2364	0.631742	49.4252	6.66449	74.2449	0.522095	38.7629
DHIV 3-0	1	3	38	50	126.5	124.72	0.477129	59.5075	8.41563	122.023	0.390438	47.6423
DHIV 3-15	2	3	38	50	750.5	793.98	0.492732	391.219	55.3268	765.977	0.21775	166.792
DHIV 3-1	3	3	38	65	539	549.815	0.363355	199.778	24.7794	532.949	0.246761	131.511
DHIV 3-4	4	3	38	56	331	339.071	0.354145	120.08	16.0464	334.6	0.289632	96.9109
DHIV 3-8	5	3	38	70	214.5	238.486	0.494869	118.019	14.106	227.548	0.328634	74.78
DHIV 3-24	6	3	38	77	159	166.844	0.399968	66.7324	7.60486	163.609	0.322673	52.7921
DHIV 3-48	7	3	38	50	165	188.88	0.476407	89.9838	12.7256	179.568	0.342332	61.472
Jurkat 1-0	1	4	38	53	70	81.6981	0.587031	47.9594	6.58772	79.6383	0.495513	39.4618
Jurkat 1-15	2	4	38	55	254	259.164	0.430523	111.576	15.0449	255.51	0.297877	76.1107
Jurkat 1-1	3	4	38	58	194	206.397	0.471996	97.4184	12.7917	201.385	0.354068	71.3039
Jurkat 1-4	4	4	38	61	133	142.426	0.423794	60.3593	7.72822	140.291	0.365216	51.2364
Jurkat 1-8	5	4	38	64	102.5	107.125	0.500265	53.5909	6.69886	104.276	0.391078	40.78
Jurkat 1-24	6	4	38	64	86	92.5781	0.58775	54.4128	6.8016	89.5	0.442407	39.5954
Jurkat 1-48	7	4	38	54	105	113.444	0.621322	70.4856	9.59187	106.917	0.409903	43.8255
Jurkat 2-0	1	5	38	65	86	97.3692	0.716772	69.7916	8.65658	90.4915	0.423838	38.3538
Jurkat 2-15	2	5	38	56	236	260.893	0.414988	108.267	14.4678	254.34	0.314956	80.1059
Jurkat 2-1	3	5	38	50	180	184.7	0.437208	80.7524	11.4201	178.568	0.266388	47.5685
Jurkat 2-4	4	5	38	59	140	172.169	0.754465	129.896	16.911	155.057	0.438226	67.9498
Jurkat 2-8	5	5	38	50	100	108.86	0.55249	60.144	8.50565	104.523	0.401177	41.9321
Jurkat 2-24	6	5	38	89	108	113.135	0.528443	59.7853	6.33722	110.407	0.433943	47.9105
Jurkat 2-48	7	5	38	81	114	118.111	0.532162	62.8542	6.9838	113.082	0.408874	46.2363
Jurkat 3-0	1	6	38	50	76	85.68	0.665984	57.0615	8.06972	80.3409	0.488181	39.2209
Jurkat 3-15	2	6	38	65	236	245.723	0.470373	115.581	14.3361	240.271	0.35957	86.3944
Jurkat 3-1	3	6	38	50	181	194.04	0.43499	84.4055	11.9367	192.614	0.336884	64.8885
Jurkat 3-4	4	6	38	50	138	154.18	0.543151	83.743	11.843	146.432	0.406759	59.5625
Jurkat 3-8	5	6	38	50	100.5	112.98	0.56862	64.2427	9.08529	109.614	0.42485	46.5694
Jurkat 3-24	6	6	38	72	106.5	118.431	0.567847	67.2504	7.92553	114.656	0.44465	50.9819
Jurkat 3-48	7	6	38	50	113	121.3	0.380912	46.2046	6.53432	119.886	0.314318	37.6824
MFI	Time (hrs)	Infected			Uninfected				FC	Time (hrs)	Infected			Uninfected
	0	115.918	128.692	122.023	79.6383	90.4915	80.3409			0	0.948509	1.05303	0.998458	0.953864	1.08386	0.962279
	0.25	755.887	739.979	765.977	255.51	254.34	240.271			0.25	6.18509	6.05492	6.26766	3.06036	3.04634	2.87784
	1	527.698	607.057	532.949	201.385	178.568	192.614			1	4.31792	4.96728	4.36089	2.41207	2.13879	2.30702
	4	367.412	325.321	334.6	140.291	155.057	146.432			4	3.00637	2.66196	2.73788	1.68033	1.85718	1.75388
	8	243.267	235.574	227.548	104.276	104.523	109.614			8	1.99054	1.9276	1.86193	1.24896	1.25192	1.31289
	16	190.475	214.806	163.609	89.5	110.407	114.656			16	1.55857	1.75767	1.33874	1.07198	1.3224	1.37329
	24	173.841	176.562	179.568	106.917	113.082	119.886			24	1.42247	1.44473	1.46933	1.28059	1.35444	1.43593
		Infected			Uninfected				Kinetics	Time (hrs)	Infected			Uninfected
mean zero		122.211			83.4902					0	0.153354	0.173914	0.159303	0.311683	0.35579	0.334376
										0.25	1	1	1	1	1	1
std deviation (% of signal):		0.0522788			0.0727445					1	0.698118	0.82037	0.695777	0.788167	0.702085	0.801651
		0.0173849			0.0339171					4	0.486067	0.439636	0.436828	0.549062	0.609643	0.609444
		0.0798334			0.0603042					8	0.321829	0.318353	0.297069	0.408108	0.410957	0.456208
		0.0645783			0.0503708					16	0.251988	0.290287	0.213595	0.35028	0.434094	0.477195
		0.0333799			0.028388					24	0.229983	0.238605	0.23443	0.418444	0.44461	0.498963
		0.135049			0.128426
		0.0162158			0.0572617				Norm to Max	Time (hrs)	Infected			Uninfected
										0	0.153749	0.170691	0.161845	0.105628	0.120024	0.10656
mean time course:		122.211			83.4902					0.25	1.00257	0.981472	1.01596	0.338897	0.337344	0.318684
		753.948			250.04					1	0.699914	0.805171	0.706878	0.267107	0.236844	0.255474
		555.901			190.855					4	0.487317	0.431491	0.443797	0.186075	0.20566	0.19422
		342.444			147.26					8	0.322657	0.312455	0.301809	0.138307	0.138634	0.145386
		235.463			106.137					16	0.252636	0.284909	0.217003	0.118709	0.146439	0.152075
		189.63			104.855					24	0.230575	0.234184	0.238171	0.141809	0.149987	0.159012
		176.657			113.295
maximum:		753.948

## Sheet: pIkB (67)
	RowNo	ColNo	RegionNumber19	RegionCount	Median	Mean	CV	StdDev	StdErr	TrimmedMean	TrimmedCV	TrimmedStdDev
DHIV 1-0	1	1	67	50	412.5	448.96	0.419751	188.451	26.6511	440.091	0.348408	153.331
DHIV 1-15	2	1	67	50	817	828.66	0.284724	235.94	33.3669	824.136	0.200828	165.51
DHIV 1-1	3	1	67	50	1470	1764.7	1.12503	1985.34	280.77	1485.84	0.23475	348.801
DHIV 1-4	4	1	67	50	925.5	903.78	0.343889	310.8	43.9537	904.568	0.277171	250.72
DHIV 1-8	5	1	67	50	662.5	686.42	0.298276	204.743	28.955	680.5	0.246611	167.818
DHIV 1-24	6	1	67	50	461.5	533.74	0.463516	247.397	34.9872	509.977	0.282375	144.005
DHIV 1-48	7	1	67	50	357	411.08	0.485589	199.616	28.2299	393.591	0.381819	150.28
RIPA	8	1	67	60	67	94.4167	2.20178	207.885	26.8378	68.3333	0.429844	29.3727
DHIV 2-0	1	2	67	74	384	871.838	4.30791	3755.8	436.603	422.621	0.327099	138.239
DHIV 2-15	2	2	67	50	710.5	746	0.334341	249.418	35.2731	740.727	0.244257	180.928
DHIV 2-1	3	2	67	50	1722	1843.76	0.299753	552.673	78.1598	1808.14	0.18405	332.787
DHIV 2-4	4	2	67	50	888	893.92	0.369369	330.186	46.6954	882.977	0.256014	226.055
DHIV 2-8	5	2	67	50	578	629.28	0.507635	319.445	45.1763	596.295	0.323107	192.667
DHIV 2-24	6	2	67	50	452.5	783.76	2.81155	2203.58	311.633	470.841	0.295651	139.205
DHIV 2-48	7	2	67	55	377	394.218	0.317915	125.328	16.8992	391.327	0.237169	92.8104
PBS	8	2	67	50	45	48.9	0.53412	26.1185	3.69371	47.5455	0.405342	19.2722
DHIV 3-0	1	3	67	64	361	401.672	0.507008	203.651	25.4564	385.466	0.401834	154.893
DHIV 3-15	2	3	67	51	732	770.843	0.334617	257.937	36.1184	753.378	0.231919	174.723
DHIV 3-1	3	3	67	50	1668	1670.6	0.284636	475.513	67.2477	1657.23	0.221929	367.787
DHIV 3-4	4	3	67	50	626	662.12	0.316155	209.333	29.6041	643.886	0.215271	138.61
DHIV 3-8	5	3	67	50	543.5	547.56	0.423733	232.019	32.8125	545.523	0.361438	197.173
DHIV 3-24	6	3	67	50	419.5	439.32	0.384173	168.775	23.8684	428.295	0.283712	121.512
DHIV 3-48	7	3	67	52	403	1074.48	3.42979	3685.24	511.051	418.761	0.297803	124.708
Jurkat 1-0	1	4	67	50	317	324.76	0.292109	94.8652	13.416	318.727	0.218166	69.5355
Jurkat 1-15	2	4	67	50	717.5	696.28	0.251793	175.318	24.7938	699.364	0.206494	144.415
Jurkat 1-1	3	4	67	65	1108	1226.51	0.357401	438.355	54.3713	1217.71	0.306429	373.142
Jurkat 1-4	4	4	67	50	925.5	892.48	0.375207	334.865	47.357	888.182	0.302948	269.073
Jurkat 1-8	5	4	67	50	569.5	586.32	0.328249	192.459	27.2178	577.523	0.261468	151.004
Jurkat 1-24	6	4	67	50	384	411.86	0.341655	140.714	19.9	406.773	0.251021	102.109
Jurkat 1-48	7	4	67	50	318	358.34	0.374155	134.075	18.961	345.25	0.257087	88.7592
Jurkat 2-0	1	5	67	50	380.5	395.9	0.380158	150.504	21.2845	384.25	0.283156	108.803
Jurkat 2-15	2	5	67	50	713.5	712.84	0.273346	194.852	27.5562	715.455	0.211276	151.158
Jurkat 2-1	3	5	67	53	1139	1127.26	0.379411	427.697	58.7486	1137.26	0.279963	318.389
Jurkat 2-4	4	5	67	50	849	850.46	0.287919	244.863	34.6289	850.636	0.235781	200.564
Jurkat 2-8	5	5	67	50	423.5	483.68	0.418	202.178	28.5923	474.432	0.362193	171.836
Jurkat 2-24	6	5	67	50	391	420.5	0.50886	213.976	30.2607	396.614	0.298915	118.554
Jurkat 2-48	7	5	67	50	325.5	363.14	0.403758	146.621	20.7353	349.182	0.283667	99.0514
Jurkat 3-0	1	6	67	50	327	335.98	0.410467	137.909	19.5032	325.932	0.305132	99.4521
Jurkat 3-15	2	6	67	50	600.5	621.94	0.358902	223.215	31.5674	608.886	0.272887	166.157
Jurkat 3-1	3	6	67	50	945.5	974.46	0.354931	345.866	48.9129	967.955	0.27623	267.378
Jurkat 3-4	4	6	67	52	722.5	754.192	0.316258	238.52	33.0767	742.37	0.257619	191.248
Jurkat 3-8	5	6	67	56	354	364.25	0.447444	162.982	21.7793	354.06	0.35465	125.568
Jurkat 3-24	6	6	67	50	354.5	363.06	0.364068	132.178	18.6928	354.409	0.293997	104.195
Jurkat 3-48	7	6	67	54	321	359.556	0.728347	261.881	35.6375	327.604	0.29166	95.549
MFI	Time (hrs)	Infected			Uninfected				FC	Time (hrs)	Infected			Uninfected
	0	440.091	422.621	385.466	318.727	384.25	325.932			0	1.05776	1.01577	0.926468	0.929316	1.12036	0.950323
	0.25	824.136	740.727	753.378	699.364	715.455	608.886			0.25	1.98082	1.78034	1.81075	2.03914	2.08606	1.77534
	1	1485.84	1808.14	1657.23	1217.71	1137.26	967.955			1	3.57122	4.34586	3.98315	3.55049	3.31591	2.82227
	4	904.568	882.977	643.886	888.182	850.636	742.37			4	2.17413	2.12224	1.54758	2.58968	2.48021	2.16453
	8	680.5	596.295	545.523	577.523	474.432	354.06			8	1.63558	1.4332	1.31117	1.68389	1.38331	1.03234
	16	509.977	470.841	428.295	406.773	396.614	354.409			16	1.22573	1.13167	1.02941	1.18603	1.15641	1.03335
	24	393.591	391.327	418.761	345.25	349.182	327.604			24	0.945997	0.940555	1.00649	1.00665	1.01811	0.955199
		Infected			Uninfected				Kinetics	Time (hrs)	Infected			Uninfected
mean zero		416.059			342.97					0	0.29619	0.233733	0.232597	0.261743	0.337875	0.336722
										0.25	0.55466	0.409663	0.454601	0.574326	0.629106	0.629044
std deviation (% of signal):		0.0670521			0.104764					1	1	1	1	1	1	1
		0.0581712			0.0851631					4	0.608792	0.488336	0.388532	0.729386	0.747973	0.766947
		0.0977072			0.115096					8	0.45799	0.329785	0.329178	0.474269	0.417173	0.365782
		0.178506			0.0915416					16	0.343225	0.260401	0.258441	0.334047	0.348746	0.366142
		0.112234			0.238638					24	0.264894	0.216425	0.252688	0.283524	0.307039	0.33845
		0.0869755			0.0719506
		0.0379529			0.0337334				Norm to Max	Time (hrs)	Infected			Uninfected
										0	0.266657	0.256072	0.233559	0.193121	0.232822	0.197486
mean time course:		416.059			342.97					0.25	0.499355	0.448816	0.456482	0.423754	0.433503	0.368932
		772.747			674.568					1	0.900291	1.09557	1.00414	0.737828	0.689078	0.586496
		1650.4			1107.64					4	0.54809	0.535008	0.390139	0.538161	0.515412	0.449811
		810.477			827.063					8	0.412324	0.361303	0.330539	0.349929	0.287464	0.21453
		607.439			468.672					16	0.309002	0.285289	0.25951	0.246469	0.240313	0.214741
		469.705			385.932					24	0.238482	0.23711	0.253733	0.209192	0.211574	0.1985
		401.226			340.679
maximum:		1650.4

## Sheet: pJnk (34)
	RowNo	ColNo	RegionNumber19	RegionCount	Median	Mean	CV	StdDev	StdErr	TrimmedMean	TrimmedCV	TrimmedStdDev
DHIV 1-0	1	7	34	50	103	133.68	0.724036	96.7892	13.6881	122.955	0.499636	61.4325
DHIV 1-15	2	7	34	50	164	197.1	0.968951	190.98	27.0087	167.773	0.406057	68.1254
DHIV 1-1	3	7	34	50	178.5	199.96	0.641395	128.253	18.1377	183.795	0.39069	71.8071
DHIV 1-4	4	7	34	50	177	188.98	0.503478	95.1473	13.4559	181.636	0.373405	67.824
DHIV 1-8	5	7	34	50	127.5	135.84	0.660344	89.7012	12.6857	127.682	0.35789	45.696
DHIV 1-24	6	7	34	50	104	110.22	0.503005	55.4412	7.84057	108.477	0.447523	48.5461
DHIV 1-48	7	7	34	50	139	149.28	0.483754	72.2148	10.2127	142.864	0.349667	49.9547
RIPA	8	7	34	50	62.5	63.3	0.569492	36.0489	5.09808	62	0.41388	25.6606
DHIV 2-0	1	8	34	50	117.5	142.38	0.938366	133.604	18.8945	127.068	0.478801	60.8404
DHIV 2-15	2	8	34	50	108	164.76	1.10772	182.509	25.8106	133.045	0.505047	67.1943
DHIV 2-1	3	8	34	50	186.5	212.58	0.647632	137.674	19.47	199	0.481021	95.7232
DHIV 2-4	4	8	34	50	142.5	171.54	0.659949	113.208	16.01	154.727	0.405166	62.6902
DHIV 2-8	5	8	34	50	146.5	150.98	0.528148	79.7398	11.2769	146.977	0.432565	63.5773
DHIV 2-24	6	8	34	50	124	130.3	0.619022	80.6586	11.4068	121.023	0.394003	47.6833
DHIV 2-48	7	8	34	50	129.5	145.2	0.519928	75.4935	10.6764	140.841	0.421408	59.3515
PBS	8	8	34	50	48.5	55.42	0.68871	38.1683	5.39781	51.3636	0.448232	23.0228
DHIV 3-0	1	9	34	50	108.5	166.92	1.41603	236.363	33.4268	117.182	0.520519	60.9953
DHIV 3-15	2	9	34	50	124.5	144.42	0.648227	93.6169	13.2394	136.023	0.529804	72.0654
DHIV 3-1	3	9	34	50	155.5	178.38	0.579724	103.411	14.6245	166.455	0.376663	62.6973
DHIV 3-4	4	9	34	50	164.5	225.88	1.20965	273.237	38.6415	188.977	0.445675	84.2224
DHIV 3-8	5	9	34	50	97	155.52	1.20631	187.605	26.5314	126.341	0.724837	91.5766
DHIV 3-24	6	9	34	50	113	145.78	1.01579	148.082	20.942	124.432	0.422516	52.5744
DHIV 3-48	7	9	34	50	140.5	135.54	0.412654	55.9312	7.90986	136.659	0.322788	44.1119
Jurkat 1-0	1	10	34	50	89	143.98	2.10396	302.928	42.8405	98.1364	0.556476	54.6105
Jurkat 1-15	2	10	34	50	114	135.56	0.669888	90.81	12.8425	124.886	0.465238	58.1018
Jurkat 1-1	3	10	34	50	142.5	158.02	0.517026	81.7004	11.5542	151.591	0.390979	59.2689
Jurkat 1-4	4	10	34	50	127.5	157.04	0.772426	121.302	17.1547	141.045	0.484045	68.2724
Jurkat 1-8	5	10	34	50	107	119.12	0.532313	63.4091	8.96741	114.682	0.419135	48.0672
Jurkat 1-24	6	10	34	50	126	160.16	1.0568	169.256	23.9365	130.614	0.419564	54.8008
Jurkat 1-48	7	10	34	50	122.5	143.66	0.543981	78.1484	11.0518	137.523	0.413824	56.9102
Jurkat 2-0	1	11	34	50	106.5	136.92	1.09105	149.386	21.1264	111.25	0.46078	51.2618
Jurkat 2-15	2	11	34	50	121	136.82	0.593597	81.2159	11.4857	128.841	0.432437	55.7156
Jurkat 2-1	3	11	34	50	178.5	235.52	1.03604	244.008	34.508	192.909	0.404281	77.9895
Jurkat 2-4	4	11	34	50	124	128.34	0.414338	53.1761	7.52024	126.545	0.3456	43.7341
Jurkat 2-8	5	11	34	50	108	181.86	2.92869	532.612	75.3227	105.477	0.375047	39.5589
Jurkat 2-24	6	11	34	50	109	147.06	1.18938	174.91	24.736	123.227	0.405025	49.9101
Jurkat 2-48	7	11	34	50	140	149.94	0.45272	67.8809	9.5998	147.318	0.359856	53.0133
Jurkat 3-0	1	12	34	50	87.5	95.98	0.513008	49.2385	6.96337	93.7273	0.41395	38.7984
Jurkat 3-15	2	12	34	50	124	139.62	0.481578	67.2379	9.50887	137.614	0.407908	56.1337
Jurkat 3-1	3	12	34	50	145	155.12	0.485768	75.3524	10.6564	152	0.394867	60.0198
Jurkat 3-4	4	12	34	50	131.5	135.6	0.432733	58.6786	8.29841	133.705	0.349238	46.6947
Jurkat 3-8	5	12	34	50	97.5	107.94	0.675361	72.8984	10.3094	98.8409	0.447703	44.2514
Jurkat 3-24	6	12	34	50	109.5	129.42	0.975652	126.269	17.8571	111.091	0.392472	43.6001
Jurkat 3-48	7	12	34	50	135.5	159	0.856744	136.222	19.2648	139.455	0.320626	44.7128
MFI	Time (hrs)	Infected			Uninfected				FC	Time (hrs)	Infected			Uninfected
	0	122.955	127.068	117.182	98.1364	111.25	93.7273			0	1.00452	1.03813	0.957356	0.971283	1.10107	0.927645
	0.25	167.773	133.045	136.023	124.886	128.841	137.614			0.25	1.37068	1.08696	1.11128	1.23604	1.27517	1.362
	1	183.795	199	166.455	151.591	192.909	152			1	1.50158	1.6258	1.35991	1.50034	1.90927	1.50439
	4	181.636	154.727	188.977	141.045	126.545	133.705			4	1.48394	1.2641	1.54391	1.39597	1.25246	1.32331
	8	127.682	146.977	126.341	114.682	105.477	98.8409			8	1.04314	1.20078	1.03218	1.13504	1.04394	0.978256
	16	108.477	121.023	124.432	130.614	123.227	111.091			16	0.886241	0.988736	1.01659	1.29272	1.21961	1.0995
	24	142.864	140.841	136.659	137.523	147.318	139.455			24	1.16717	1.15065	1.11648	1.3611	1.45805	1.38022
		Infected			Uninfected				Kinetics	Time (hrs)	Infected			Uninfected
mean zero		122.402			101.038					0	0.668975	0.638534	0.620084	0.647376	0.576697	0.616627
										0.25	0.912823	0.66857	0.719783	0.823838	0.667884	0.905353
std deviation (% of signal):		0.0405741			0.0902096					1	1	1	0.880818	1	1	1
		0.132185			0.049935					4	0.988253	0.777524	1	0.930435	0.655985	0.879635
		0.0889453			0.143431					8	0.694695	0.738579	0.668551	0.756522	0.546772	0.650269
		0.102977			0.0542009					16	0.590206	0.608154	0.658449	0.861619	0.638784	0.730861
		0.0863851			0.0748126					24	0.777297	0.707743	0.723151	0.907196	0.763666	0.917464
		0.0712168			0.0810332
		0.0225823			0.0366851				Norm to Max	Time (hrs)	Infected			Uninfected
										0	0.671577	0.694046	0.640046	0.53602	0.607647	0.511938
mean time course:		122.402			101.038					0.25	0.916374	0.726693	0.742955	0.682129	0.703728	0.751645
		145.614			130.447					1	1.00389	1.08694	0.909174	0.827989	1.05367	0.830223
		183.083			165.5					4	0.992097	0.845119	1.03219	0.770389	0.69119	0.730293
		175.114			133.765					8	0.697397	0.802789	0.690073	0.626391	0.576116	0.539868
		133.667			106.333					16	0.592502	0.661025	0.679646	0.713411	0.673067	0.606778
		117.977			121.644					24	0.78032	0.769272	0.746431	0.751148	0.804651	0.7617
		140.121			141.432
maximum:		183.083

## Sheet: pAkt (75)
	RowNo	ColNo	RegionNumber19	RegionCount	Median	Mean	CV	StdDev	StdErr	TrimmedMean	TrimmedCV	TrimmedStdDev
DHIV 1-0	1	7	75	71	24979	25013.5	0.0800456	2002.22	237.62	25026.7	0.0546888	1368.68
DHIV 1-15	2	7	75	73	23091	21842.5	0.151838	3316.53	388.171	22068.7	0.11097	2448.95
DHIV 1-1	3	7	75	73	23841	22356.4	0.230635	5156.17	603.484	23007.3	0.126569	2912.02
DHIV 1-4	4	7	75	58	24382.5	23865.7	0.173824	4148.43	544.716	24564.7	0.050018	1228.68
DHIV 1-8	5	7	75	63	26295	25656.6	0.19423	4983.28	627.834	26303.6	0.0740802	1948.58
DHIV 1-24	6	7	75	70	24793.5	24523.1	0.119798	2937.83	351.137	24682.8	0.0753271	1859.29
DHIV 1-48	7	7	75	70	23996	24261.9	0.0691027	1676.56	200.387	24231.9	0.0424971	1029.79
RIPA	8	7	75	81	200	518.457	5.10803	2648.29	294.254	216.014	0.401771	86.788
DHIV 2-0	1	8	75	62	26117	25604	0.200564	5135.24	652.176	26282.2	0.0688	1808.22
DHIV 2-15	2	8	75	59	20628	20666.5	0.244631	5055.68	658.193	21194.8	0.141985	3009.34
DHIV 2-1	3	8	75	63	23670	23232.1	0.122624	2848.81	358.916	23507.3	0.0761921	1791.07
DHIV 2-4	4	8	75	50	24142	22634.2	0.260642	5899.43	834.306	23818.3	0.0887098	2112.92
DHIV 2-8	5	8	75	59	27402	26721.9	0.156519	4182.48	544.512	27239.5	0.067755	1845.61
DHIV 2-24	6	8	75	56	26047	25469.2	0.156487	3985.61	532.599	25945.2	0.0629725	1633.83
DHIV 2-48	7	8	75	54	22546	20468.5	0.299932	6139.16	835.434	21223.6	0.182256	3868.12
PBS	8	8	75	59	215	239.102	0.554108	132.488	17.2485	224.755	0.394623	88.6933
DHIV 3-0	1	9	75	94	26130	25512.4	0.174008	4439.35	457.884	26029.2	0.0660079	1718.13
DHIV 3-15	2	9	75	67	23076	20810.1	0.253105	5267.13	643.482	21438.7	0.169146	3626.27
DHIV 3-1	3	9	75	57	23390	23159.2	0.126822	2937.1	389.029	23307.6	0.0731124	1704.07
DHIV 3-4	4	9	75	78	24319	23599	0.153846	3630.62	411.086	24118	0.0536372	1293.62
DHIV 3-8	5	9	75	66	26462	26272.6	0.139491	3664.78	451.104	26582.9	0.0673565	1790.53
DHIV 3-24	6	9	75	68	25580.5	25624.4	0.0616103	1578.72	191.448	25586.8	0.0523743	1340.09
DHIV 3-48	7	9	75	68	23768.5	23179.1	0.151203	3504.75	425.013	23409.8	0.0669332	1566.89
Jurkat 1-0	1	10	75	62	26599.5	26457.9	0.0857035	2267.54	287.977	26513.9	0.0682174	1808.71
Jurkat 1-15	2	10	75	79	24398	23763.8	0.17077	4058.15	456.577	24414.5	0.0460391	1124.02
Jurkat 1-1	3	10	75	63	24869	24377.3	0.148021	3608.34	454.609	24735.7	0.0542975	1343.09
Jurkat 1-4	4	10	75	55	24013	22226.7	0.245753	5462.28	736.533	23099	0.129433	2989.78
Jurkat 1-8	5	10	75	67	27134	27080.6	0.0826134	2237.22	273.32	27063.5	0.0723024	1956.76
Jurkat 1-24	6	10	75	67	26409	26115.6	0.14057	3671.09	448.495	26402	0.0665997	1758.37
Jurkat 1-48	7	10	75	75	23323	21949.4	0.203369	4463.84	515.44	22173	0.147179	3263.39
Jurkat 2-0	1	11	75	65	25286	24405.8	0.213002	5198.48	644.793	25184.9	0.0852795	2147.76
Jurkat 2-15	2	11	75	50	24126.5	23039.5	0.186744	4302.48	608.462	23483.9	0.116951	2746.48
Jurkat 2-1	3	11	75	62	25058	24533.3	0.148676	3647.5	463.233	24968.9	0.0461453	1152.2
Jurkat 2-4	4	11	75	54	24176.5	22899.2	0.195751	4482.55	609.998	23363.3	0.132371	3092.61
Jurkat 2-8	5	11	75	58	26992.5	26912.2	0.156266	4205.46	552.203	27380.1	0.0725685	1986.93
Jurkat 2-24	6	11	75	75	26714	26611.1	0.0544692	1449.49	167.372	26648.1	0.0432078	1151.41
Jurkat 2-48	7	11	75	50	24288	24387.1	0.0805642	1964.72	277.854	24328.7	0.0408497	993.818
Jurkat 3-0	1	12	75	67	26186	25657.2	0.138714	3559	434.802	25943.3	0.087028	2257.79
Jurkat 3-15	2	12	75	59	24526	24557.1	0.0847445	2081.08	270.934	24518.8	0.0460678	1129.53
Jurkat 3-1	3	12	75	75	24660	23883.8	0.187008	4466.46	515.743	24631	0.0564044	1389.29
Jurkat 3-4	4	12	75	77	24009	23916	0.0917009	2193.12	249.929	23978.8	0.0572182	1372.02
Jurkat 3-8	5	12	75	71	27191	27097.4	0.0647854	1755.51	208.341	27107.1	0.0512815	1390.09
Jurkat 3-24	6	12	75	66	27096	26533.6	0.138646	3678.77	452.826	26898.8	0.0536996	1444.45
Jurkat 3-48	7	12	75	78	24028	22882.4	0.176755	4044.58	457.958	23408.5	0.0864374	2023.37
MFI	Time (hrs)	Infected			Uninfected				FC	Time (hrs)	Infected			Uninfected
	0	25026.7	26282.2	26029.2	26513.9	25184.9	25943.3			0	0.970804	1.01951	1.00969	1.02447	0.973116	1.00242
	0.25	22068.7	21194.8	21438.7	24414.5	23483.9	24518.8			0.25	0.85606	0.822159	0.831621	0.94335	0.907392	0.94738
	1	23007.3	23507.3	23307.6	24735.7	24968.9	24631			1	0.892469	0.911865	0.904116	0.95576	0.964771	0.951712
	4	24564.7	23818.3	24118	23099	23363.3	23978.8			4	0.952882	0.923928	0.935552	0.892519	0.902731	0.926514
	8	26303.6	27239.5	26582.9	27063.5	27380.1	27107.1			8	1.02034	1.05664	1.03117	1.0457	1.05794	1.04739
	16	24682.8	25945.2	25586.8	26402	26648.1	26898.8			16	0.957464	1.00643	0.992531	1.02014	1.02965	1.03934
	24	24231.9	21223.6	23409.8	22173	24328.7	23408.5			24	0.939971	0.823279	0.908081	0.85674	0.940033	0.904478
		Infected			Uninfected				Kinetics	Time (hrs)	Infected			Uninfected
mean zero		25779.4			25880.7					0	0.951455	0.96486	0.97917	0.97969	0.919826	0.957064
										0.25	0.838998	0.778091	0.806484	0.902119	0.857701	0.904516
std deviation (% of signal):		0.0257563			0.02576					1	0.874681	0.862988	0.876788	0.913987	0.911938	0.908652
		0.0209092			0.0236046					4	0.933891	0.874405	0.907274	0.85351	0.853295	0.884594
		0.0108138			0.0069822					8	1	1	1	1	1	1
		0.0155424			0.0192263					16	0.938381	0.952486	0.96253	0.975558	0.973268	0.992315
		0.0179871			0.00631134					24	0.921237	0.77915	0.880633	0.819295	0.888554	0.863555
		0.0256067			0.00932047
		0.0677331			0.0464168				Norm to Max	Time (hrs)	Infected			Uninfected
										0	0.920657	0.966843	0.957534	0.975363	0.926475	0.954373
mean time course:		25779.4			25880.7					0.25	0.81184	0.77969	0.788663	0.898135	0.863901	0.901972
		21567.4			24139.1					1	0.846368	0.864762	0.857414	0.90995	0.91853	0.906097
		23274.1			24778.5					4	0.903661	0.876203	0.887226	0.84974	0.859463	0.882106
		24167			23480.4					8	0.96763	1.00206	0.977903	0.995584	1.00723	0.997188
		26708.7			27183.6					16	0.908006	0.954444	0.941261	0.971249	0.980303	0.989524
		25405			26649.7					24	0.891416	0.780752	0.861174	0.815677	0.894977	0.861126
		22955.1			23303.4
maximum:		27183.6
