# Supplementary material for: Systems analysis of latent HIV reversal reveals altered stress kinase signaling and increased cell death in infected T cells
Source: Sci Rep. 2017 Nov 23;7:16179. doi: 10.1038/s41598-017-15532-0 (PMC5701066; doi:10.1038/s41598-017-15532-0)
Supplement: Supplementary file 9 — S8 [file 41598_2017_15532_MOESM9_ESM.xlsx]

## Sheet: Coversheet
Latent HIV infection alters systems-level signaling and regulation of cell death in T cells
Linda E. Fong1, Endah S. Sulistijo1, and Kathryn Miller-Jensen1,2*
1Department of Biomedical Engineering, Yale University, New Haven, CT, USA
2Department of Molecular, Cellular, and Developmental Biology, Yale University, New Haven, CT, USA
*Correspondance: kathryn.miller-jensen@yale.edu
Phospho-protein time course data for DHIV and Jurkat cell lines stimulated with 10nM PMA and 1uM Ionomycin

## Sheet: Plate Placement
	1	2	3	4	5	6	7	8	9	10	11	12
A	DHIV 1-0	DHIV 2-0	DHIV 3-0	Jurkat 1-0	Jurkat 2-0	Jurkat 3-0	DHIV 1-0	DHIV 2-0	DHIV 3-0	Jurkat 1-0	Jurkat 2-0	Jurkat 3-0	0
B	DHIV 1-15	DHIV 2-15	DHIV 3-15	Jurkat 1-15	Jurkat 2-15	Jurkat 3-15	DHIV 1-15	DHIV 2-15	DHIV 3-15	Jurkat 1-15	Jurkat 2-15	Jurkat 3-15	15
C	DHIV 1-1	DHIV 2-1	DHIV 3-1	Jurkat 1-1	Jurkat 2-1	Jurkat 3-1	DHIV 1-1	DHIV 2-1	DHIV 3-1	Jurkat 1-1	Jurkat 2-1	Jurkat 3-1	1
D	DHIV 1-4	DHIV 2-4	DHIV 3-4	Jurkat 1-4	Jurkat 2-4	Jurkat 3-4	DHIV 1-4	DHIV 2-4	DHIV 3-4	Jurkat 1-4	Jurkat 2-4	Jurkat 3-4	4
E	DHIV 1-8	DHIV 2-8	DHIV 3-8	Jurkat 1-8	Jurkat 2-8	Jurkat 3-8	DHIV 1-8	DHIV 2-8	DHIV 3-8	Jurkat 1-8	Jurkat 2-8	Jurkat 3-8	8
F	DHIV 1-16	DHIV 2-16	DHIV 3-16	Jurkat 1-16	Jurkat 2-16	Jurkat 3-16	DHIV 1-16	DHIV 2-16	DHIV 3-16	Jurkat 1-16	Jurkat 2-16	Jurkat 3-16	16
G	DHIV 1-24	DHIV 2-24	DHIV 3-24	Jurkat 1-24	Jurkat 2-24	Jurkat 3-24	DHIV 1-24	DHIV 2-24	DHIV 3-24	Jurkat 1-24	Jurkat 2-24	Jurkat 3-24	24
H	RIPA	RIPA	H+E	H+T	HeLa	PBS	RIPA	RIPA	H+I	H+A	HeLa	PBS
	controls	HeLa+EGF	H+E	p-ERK, p-p38
		HeLa+TNFa	H+T	p-IkBa
		HeLa+Ins	H+I	p-Akt
		HeLa+Aniso	H+A	p-JNK
		HeLa		all

## Sheet: p38 (36)
	RowNo	ColNo	RegionNumber19	RegionCount	Median	Mean	CV	StdDev	StdErr	TrimmedMean	TrimmedCV	TrimmedStdDev
DHIV 1-0	1	1	36	59	417	561.729	1.10628	621.429	80.9031	440.698	0.310728	136.937
DHIV 1-15	2	1	36	50	3169	3206.04	0.319476	1024.25	144.851	3200.66	0.186117	595.696
DHIV 1-1	3	1	36	50	567	650.38	0.686002	446.162	63.0969	602.318	0.256122	154.267
DHIV 1-4	4	1	36	58	2515.5	2521.69	0.318421	802.96	105.434	2554.62	0.213189	544.616
DHIV 1-8	5	1	36	50	951.5	1009.38	0.397484	401.213	56.7401	977.432	0.234305	229.017
DHIV 1-16	6	1	36	61	875	928.295	0.421353	391.14	50.0803	908.782	0.254826	231.581
DHIV 1-24	7	1	36	50	698.5	678.34	0.28126	190.79	26.9818	673.864	0.207017	139.502
RIPA	8	1	36	50	138	169.08	0.543908	91.964	13.0057	159.977	0.388949	62.223
DHIV 2-0	1	2	36	57	434	498.456	0.799884	398.707	52.8101	453.314	0.282611	128.111
DHIV 2-15	2	2	36	50	3036	2961.58	0.254984	755.157	106.795	2995.82	0.161983	485.273
DHIV 2-1	3	2	36	50	831.5	874.72	0.34196	299.119	42.3019	867.159	0.259173	224.744
DHIV 2-4	4	2	36	50	2499	2534.56	0.327787	830.797	117.492	2551.91	0.197148	503.103
DHIV 2-8	5	2	36	50	1068	1257.32	0.562883	707.725	100.087	1174.7	0.417344	490.256
DHIV 2-16	6	2	36	50	925.5	943.84	0.349488	329.861	46.6494	918.886	0.23881	219.439
DHIV 2-24	7	2	36	50	748.5	767.52	0.213101	163.559	23.1307	767.045	0.16274	124.829
RIPA	8	2	36	50	145	206.82	1.11864	231.357	32.7188	169.705	0.48043	81.5312
DHIV 3-0	1	3	36	50	390.5	571.12	1.14228	652.381	92.2606	445.273	0.329973	146.928
DHIV 3-15	2	3	36	50	3310.5	3303.68	0.285516	943.254	133.396	3354.82	0.17651	592.158
DHIV 3-1	3	3	36	52	841.5	903.481	0.386798	349.464	48.462	864.543	0.219752	189.985
DHIV 3-4	4	3	36	50	2630	2597.42	0.270139	701.665	99.2304	2613.48	0.184501	482.19
DHIV 3-8	5	3	36	53	1047	1062.62	0.265469	282.093	38.7485	1057	0.200984	212.44
DHIV 3-16	6	3	36	50	957	959.78	0.293879	282.059	39.8891	944.841	0.247315	233.673
DHIV 3-24	7	3	36	50	763.5	822.94	0.367326	302.287	42.7498	816.432	0.267403	218.316
H+E	8	3	36	50	2765	2772.26	0.299764	831.025	117.525	2780.5	0.225584	627.237
Jurkat 1-0	1	4	36	50	417.5	419.7	0.324809	136.322	19.2789	409.136	0.245232	100.333
Jurkat 1-15	2	4	36	50	827.5	820.56	0.440044	361.082	51.0647	792.023	0.222015	175.841
Jurkat 1-1	3	4	36	50	485.5	521.86	0.377299	196.897	27.8455	522.773	0.256474	134.078
Jurkat 1-4	4	4	36	50	1006.5	1090.36	0.393478	429.033	60.6744	1069.45	0.254801	272.498
Jurkat 1-8	5	4	36	50	768.5	938.08	1.20269	1128.22	159.554	772.636	0.30129	232.788
Jurkat 1-16	6	4	36	50	478	544.32	0.351195	191.162	27.0344	526.614	0.292682	154.13
Jurkat 1-24	7	4	36	50	383	446.36	0.439787	196.303	27.7615	432.545	0.355559	153.795
H+T	8	4	36	50	1075.5	1115.86	0.236446	263.84	37.3127	1102.18	0.160255	176.63
Jurkat 2-0	1	5	36	50	398	439.74	0.492078	216.386	30.6017	413.795	0.294352	121.802
Jurkat 2-15	2	5	36	50	735.5	734.86	0.374218	274.998	38.8906	723.023	0.2592	187.408
Jurkat 2-1	3	5	36	50	517.5	531.16	0.346252	183.915	26.0096	531.25	0.251673	133.702
Jurkat 2-4	4	5	36	50	1170.5	1220.94	0.214509	261.902	37.0386	1210.55	0.16338	197.779
Jurkat 2-8	5	5	36	50	703	694.72	0.316897	220.155	31.1346	703.636	0.215562	151.677
Jurkat 2-16	6	5	36	50	522	537.68	0.376252	202.303	28.61	520.659	0.246344	128.261
Jurkat 2-24	7	5	36	50	411.5	431.06	0.368621	158.898	22.4715	425.295	0.304502	129.503
HeLa	8	5	36	50	822.5	870.1	0.551583	479.933	67.8727	812.614	0.257612	209.339
Jurkat 3-0	1	6	36	50	400	406.56	0.330075	134.195	18.9781	400.886	0.273276	109.553
Jurkat 3-15	2	6	36	50	714	731.02	0.336465	245.963	34.7844	737.636	0.216744	159.878
Jurkat 3-1	3	6	36	50	635.5	656.88	0.295066	193.823	27.4107	656.068	0.252029	165.348
Jurkat 3-4	4	6	36	50	1437	1487.14	0.266088	395.71	55.9619	1489.84	0.205185	305.692
Jurkat 3-8	5	6	36	50	672.5	696.46	0.341952	238.156	33.6803	679.273	0.227023	154.211
Jurkat 3-16	6	6	36	50	501.5	529.86	0.393255	208.37	29.468	518.659	0.300198	155.7
Jurkat 3-24	7	6	36	50	368.5	980.26	4.39903	4312.19	609.836	372.591	0.298721	111.301
PBS	8	6	36	50	171	184.98	0.461147	85.3029	12.0637	178.795	0.300133	53.6624
MFI	Time (hrs)	Infected			Uninfected				FC	Time (hrs)	Infected			Uninfected
	0	440.698	453.314	445.273	409.136	413.795	400.886			0	0.987165	1.01542	0.997412	1.00293	1.01436	0.982711
	0.25	3200.66	2995.82	3354.82	792.023	723.023	737.636			0.25	7.16948	6.71064	7.5148	1.94152	1.77238	1.8082
	1	602.318	867.159	864.543	522.773	531.25	656.068			1	1.34919	1.94244	1.93658	1.2815	1.30228	1.60825
	4	2554.62	2551.91	2613.48	1069.45	1210.55	1489.84			4	5.72234	5.71628	5.85419	2.6216	2.96746	3.65211
	8	977.432	1174.7	1057	772.636	703.636	679.273			8	2.18945	2.63134	2.36768	1.894	1.72486	1.66513
	16	908.782	918.886	944.841	526.614	520.659	518.659			16	2.03567	2.05831	2.11645	1.29091	1.27631	1.27141
	24	673.864	767.045	816.432	432.545	425.295	372.591			24	1.50946	1.71818	1.82881	1.06032	1.04255	0.913349
		Infected			Uninfected				Kinetics	Time (hrs)	Infected			Uninfected
mean zero		446.428			407.939					0	0.13769	0.151316	0.132726	0.382565	0.341826	0.26908
										0.25	1	1	1	0.740586	0.59727	0.495111
std deviation (% of signal):		0.0143062			0.0160251					1	0.188186	0.289457	0.257702	0.488822	0.438852	0.440361
		0.0565668			0.0484227					4	0.798153	0.851824	0.779022	1	1	1
		0.195572			0.130925					8	0.305385	0.392115	0.315069	0.722458	0.581256	0.455936
		0.01352			0.170256					16	0.283936	0.306723	0.281637	0.492413	0.430103	0.348131
		0.0927809			0.0673995					24	0.210539	0.256039	0.243361	0.404454	0.351325	0.250088
		0.0201273			0.00792727
		0.0962148			0.0797849				Norm to Max	Time (hrs)	Infected			Uninfected
										0	0.13842	0.142383	0.139857	0.128507	0.12997	0.125916
mean time course:		446.428			407.939					0.25	1.00531	0.940967	1.05373	0.248769	0.227097	0.231687
		3183.77			750.894					1	0.189184	0.272369	0.271547	0.1642	0.166862	0.206067
		778.007			570.03					4	0.802388	0.801538	0.820876	0.335909	0.380224	0.467949
		2573.33			1256.61					8	0.307005	0.368967	0.331997	0.24268	0.221008	0.213355
		1069.71			718.515					16	0.285442	0.288616	0.296768	0.165406	0.163536	0.162907
		924.17			521.977					24	0.211656	0.240924	0.256436	0.13586	0.133583	0.117028
		752.447			410.144
maximum:		3183.77

## Sheet: pErk (38)
	RowNo	ColNo	RegionNumber19	RegionCount	Median	Mean	CV	StdDev	StdErr	TrimmedMean	TrimmedCV	TrimmedStdDev
DHIV 1-0	1	1	38	50	193	199.76	0.388829	77.6724	10.9845	195.068	0.307983	60.0776
DHIV 1-15	2	1	38	64	17295	17317.6	0.232412	4024.82	503.103	17582.4	0.164969	2900.56
DHIV 1-1	3	1	38	56	9064	9293.89	0.199889	1857.75	248.252	9227.94	0.144336	1331.92
DHIV 1-4	4	1	38	50	5260.5	5494.28	0.291396	1601.01	226.417	5372.68	0.154582	830.52
DHIV 1-8	5	1	38	57	5241	5248.61	0.2103	1103.78	146.2	5186.92	0.1556	807.086
DHIV 1-16	6	1	38	50	4596.5	4645.02	0.185446	861.401	121.821	4649.89	0.150276	698.767
DHIV 1-24	7	1	38	61	2368	2483.69	0.236889	588.358	75.3315	2467.24	0.18624	459.499
RIPA	8	1	38	64	82	144.25	2.01652	290.883	36.3603	101.448	0.599246	60.7925
DHIV 2-0	1	2	38	50	170	187.24	0.658359	123.271	17.4332	171.932	0.329541	56.6587
DHIV 2-15	2	2	38	69	18294	17084.6	0.330285	5642.79	679.312	17552.3	0.245377	4306.92
DHIV 2-1	3	2	38	50	10693.5	10601.8	0.264454	2803.69	396.502	10661.2	0.171132	1824.48
DHIV 2-4	4	2	38	65	4692	4777.95	0.25878	1236.44	153.361	4736.56	0.186766	884.629
DHIV 2-8	5	2	38	72	5621.5	5691.44	0.281704	1603.3	188.951	5668.97	0.154009	873.073
DHIV 2-16	6	2	38	76	4352	4330.72	0.252293	1092.61	125.331	4318.22	0.186411	804.964
DHIV 2-24	7	2	38	68	2560.5	2544.53	0.246381	626.925	76.0258	2524.84	0.184194	465.061
RIPA	8	2	38	105	97	106.124	0.536059	56.8887	5.55177	103.347	0.445691	46.061
DHIV 3-0	1	3	38	72	174	198.347	0.470045	93.2321	10.9875	190.609	0.364292	69.4376
DHIV 3-15	2	3	38	70	17607	17017.5	0.22818	3883.04	464.112	17200.3	0.171821	2955.37
DHIV 3-1	3	3	38	50	9463	10038.5	0.299468	3006.2	425.142	9936.18	0.177255	1761.23
DHIV 3-4	4	3	38	81	5008	5278.94	0.475066	2507.84	278.649	4994.4	0.21394	1068.5
DHIV 3-8	5	3	38	50	5295	5308.62	0.294087	1561.2	220.786	5352.25	0.223066	1193.91
DHIV 3-16	6	3	38	66	4491	4566.58	0.282561	1290.33	158.829	4508.55	0.19497	879.034
DHIV 3-24	7	3	38	62	2620	2604.94	0.275059	716.511	90.997	2561.3	0.208768	534.717
H+E	8	3	38	85	9483	9444.61	0.346937	3276.68	355.406	9348.57	0.155487	1453.58
Jurkat 1-0	1	4	38	65	161	320.338	3.25559	1042.89	129.355	179.983	0.37625	67.7186
Jurkat 1-15	2	4	38	59	14140	13708.9	0.274697	3765.8	490.266	13998.5	0.177817	2489.17
Jurkat 1-1	3	4	38	67	8806	9002.66	0.292725	2635.3	321.953	8961.62	0.193955	1738.15
Jurkat 1-4	4	4	38	79	4850	5036.59	0.249291	1255.58	141.263	4985.69	0.194871	971.565
Jurkat 1-8	5	4	38	71	4849	4572.9	0.356447	1630	193.445	4674.79	0.269884	1261.65
Jurkat 1-16	6	4	38	81	4875	4916.48	0.280829	1380.69	153.41	4880.48	0.184613	900.999
Jurkat 1-24	7	4	38	98	2655.5	2646	0.337817	893.864	90.2939	2629.91	0.23001	604.905
H+T	8	4	38	62	607.5	603.613	0.327127	197.458	25.0772	600.196	0.271558	162.988
Jurkat 2-0	1	5	38	63	172	190.635	0.667829	127.311	16.0397	177.193	0.39654	70.2642
Jurkat 2-15	2	5	38	69	15464	15071.5	0.312572	4710.92	567.128	15333.9	0.212807	3263.17
Jurkat 2-1	3	5	38	76	8363.5	8263.55	0.286225	2365.24	271.312	8200.22	0.181028	1484.47
Jurkat 2-4	4	5	38	78	4941	4985.91	0.242544	1209.3	136.926	4935.89	0.15202	750.355
Jurkat 2-8	5	5	38	102	4746	4838.99	0.278662	1348.44	133.516	4858.55	0.199457	969.071
Jurkat 2-16	6	5	38	68	5042	4952.79	0.23098	1144	138.73	4980.31	0.182622	909.512
Jurkat 2-24	7	5	38	70	3541.5	3530.07	0.220146	777.132	92.885	3556	0.151868	540.044
HeLa	8	5	38	66	683	704.97	0.238051	167.819	20.6571	700.267	0.188232	131.813
Jurkat 3-0	1	6	38	68	166	203.985	0.760049	155.039	18.8012	186.355	0.400048	74.5509
Jurkat 3-15	2	6	38	80	13406.5	13234.4	0.282	3732.11	417.262	13388.1	0.193253	2587.28
Jurkat 3-1	3	6	38	70	9408.5	9193.83	0.254376	2338.69	279.527	9278.6	0.17477	1621.62
Jurkat 3-4	4	6	38	86	4531.5	4329.53	0.305324	1321.91	142.545	4393.87	0.192549	846.034
Jurkat 3-8	5	6	38	78	4230.5	4109.29	0.33912	1393.55	157.788	4152.77	0.241527	1003.01
Jurkat 3-16	6	6	38	69	4551	4825.3	0.68038	3283.04	395.232	4518.38	0.249137	1125.69
Jurkat 3-24	7	6	38	98	3060.5	3048.69	0.287294	875.872	88.4764	3029.43	0.233149	706.31
PBS	8	6	38	68	74	81.7794	0.688059	56.269	6.82362	76.9032	0.472387	36.3281
MFI	Time (hrs)	Infected			Uninfected				FC	Time (hrs)	Infected			Uninfected
	0	195.068	171.932	190.609	179.983	177.193	186.355			0	1.04949	0.925012	1.0255	0.99341	0.978011	1.02858
	0.25	17582.4	17552.3	17200.3	13998.5	15333.9	13388.1			0.25	94.5955	94.4331	92.5393	77.2641	84.6351	73.8951
	1	9227.94	10661.2	9936.18	8961.62	8200.22	9278.6			1	49.6473	57.3587	53.4578	49.4634	45.2608	51.2129
	4	5372.68	4736.56	4994.4	4985.69	4935.89	4393.87			4	28.9056	25.4832	26.8704	27.5183	27.2435	24.2518
	8	5186.92	5668.97	5352.25	4674.79	4858.55	4152.77			8	27.9062	30.4997	28.7957	25.8024	26.8166	22.9211
	16	4649.89	4318.22	4508.55	4880.48	4980.31	4518.38			16	25.0169	23.2325	24.2565	26.9376	27.4886	24.939
	24	2467.24	2524.84	2561.3	2629.91	3556	3029.43			24	13.274	13.5839	13.7801	14.5157	19.6272	16.7208
		Infected			Uninfected				Kinetics	Time (hrs)	Infected			Uninfected
mean zero		185.87			181.177					0	0.0110945	0.00979543	0.0110818	0.0128573	0.0115556	0.0139194
										0.25	1	1	1	1	1	1
std deviation (% of signal):		0.0660397			0.0259203					1	0.524838	0.607401	0.577676	0.640186	0.534776	0.693048
		0.0121799			0.0698855					4	0.305571	0.269855	0.290368	0.35616	0.321893	0.328192
		0.0720867			0.0628856					8	0.295006	0.322977	0.311173	0.33395	0.31685	0.310184
		0.0635521			0.0687904					16	0.264462	0.246021	0.262121	0.348644	0.32479	0.337492
		0.045339			0.0802606					24	0.140324	0.143847	0.148911	0.187871	0.231904	0.226278
		0.0370496			0.05071
		0.018837			0.151214				Norm to Max	Time (hrs)	Infected			Uninfected
										0	0.0111819	0.00985566	0.0109263	0.0103172	0.0101572	0.0106824
mean time course:		185.87			181.177					0.25	1.00788	1.00615	0.985971	0.802435	0.878988	0.767447
		17445			14240.2					1	0.528974	0.611135	0.569572	0.513708	0.470062	0.531878
		9941.79			8813.48					4	0.307979	0.271514	0.286294	0.285795	0.28294	0.25187
		5034.55			4771.82					8	0.29733	0.324963	0.306807	0.267973	0.278507	0.23805
		5402.71			4562.04					16	0.266546	0.247534	0.258444	0.279764	0.285486	0.259007
		4492.22			4793.06					24	0.14143	0.144731	0.146822	0.150754	0.203841	0.173656
		2517.79			3071.78
maximum:		17445

## Sheet: pIkB (67)
	RowNo	ColNo	RegionNumber19	RegionCount	Median	Mean	CV	StdDev	StdErr	TrimmedMean	TrimmedCV	TrimmedStdDev
DHIV 1-0	1	1	67	69	106	115.667	0.521321	60.2994	7.2592	112.302	0.429461	48.2292
DHIV 1-15	2	1	67	77	4866	4921.92	0.519794	2558.38	291.555	4768.17	0.166216	792.546
DHIV 1-1	3	1	67	69	1343	1369.87	0.316708	433.848	52.2292	1374.6	0.263316	361.955
DHIV 1-4	4	1	67	55	1000	1056	0.278686	294.292	39.6824	1040.98	0.216328	225.193
DHIV 1-8	5	1	67	74	517.5	552.459	0.306195	169.16	19.6645	545.318	0.240631	131.221
DHIV 1-16	6	1	67	99	552	566.465	0.387775	219.661	22.0767	553.517	0.247317	136.894
DHIV 1-24	7	1	67	97	439	445.34	0.27512	122.522	12.4402	444.46	0.218527	97.1265
RIPA	8	1	67	69	73	97.3333	1.01991	99.2708	11.9508	83.6825	0.619275	51.8225
DHIV 2-0	1	2	67	95	118	167.463	2.10695	352.837	36.2003	125.753	0.394837	49.6519
DHIV 2-15	2	2	67	62	4514.5	4288.55	0.395604	1696.57	215.464	4362.36	0.309276	1349.17
DHIV 2-1	3	2	67	65	1811	2070.12	0.56944	1178.81	146.213	1935.51	0.298423	577.601
DHIV 2-4	4	2	67	80	909	959.362	0.316623	303.757	33.961	944.153	0.238841	225.502
DHIV 2-8	5	2	67	90	601.5	611.378	0.359854	220.007	23.1907	594.963	0.225952	134.433
DHIV 2-16	6	2	67	89	553	571.449	0.287667	164.387	17.425	563.531	0.222014	125.112
DHIV 2-24	7	2	67	57	454	491.526	0.394418	193.867	25.6783	474.02	0.285933	135.538
RIPA	8	2	67	80	61.5	66.75	0.636854	42.51	4.75276	64.0278	0.521343	33.3804
DHIV 3-0	1	3	67	102	110.5	119.127	0.464386	55.3211	5.47761	116.435	0.391407	45.5733
DHIV 3-15	2	3	67	52	4119	4212.21	0.217238	915.053	126.895	4175.98	0.1453	606.771
DHIV 3-1	3	3	67	63	2011	2135	0.433721	925.995	116.664	2054.56	0.293549	603.114
DHIV 3-4	4	3	67	81	992	1044.96	0.376693	393.63	43.7367	1009.04	0.214226	216.163
DHIV 3-8	5	3	67	59	612	650.847	0.373046	242.796	31.6094	642.321	0.289512	185.96
DHIV 3-16	6	3	67	83	576	608.711	0.319945	194.754	21.377	602.947	0.265711	160.21
DHIV 3-24	7	3	67	79	494	538.937	0.483018	260.316	29.2878	517.662	0.303183	156.947
H+E	8	3	67	101	153	163.733	0.572946	93.8099	9.33443	157.066	0.446514	70.1321
Jurkat 1-0	1	4	67	87	116	138.31	0.593315	82.0616	8.79792	132.443	0.494771	65.529
Jurkat 1-15	2	4	67	72	1421	1371.49	0.31995	438.806	51.7138	1396.86	0.210256	293.699
Jurkat 1-1	3	4	67	85	865	916.812	0.30428	278.968	30.2583	907.74	0.249543	226.52
Jurkat 1-4	4	4	67	76	644	757.224	1.031	780.698	89.5522	665.515	0.22816	151.844
Jurkat 1-8	5	4	67	91	493	513.429	0.377288	193.711	20.3064	506.222	0.26805	135.693
Jurkat 1-16	6	4	67	102	531	523.598	0.331739	173.698	17.1987	519.674	0.246178	127.932
Jurkat 1-24	7	4	67	117	338	361.436	0.489578	176.951	16.3591	345.048	0.346514	119.564
H+T	8	4	67	75	4523	4997.87	0.673669	3366.91	388.777	4621.12	0.158488	732.391
Jurkat 2-0	1	5	67	69	135	149	0.511517	76.216	9.17533	143.603	0.38779	55.6879
Jurkat 2-15	2	5	67	72	1122	1109.21	0.343873	381.427	44.9516	1124.09	0.233707	262.709
Jurkat 2-1	3	5	67	78	775	777.808	0.309753	240.929	27.2798	775.243	0.251352	194.859
Jurkat 2-4	4	5	67	77	568	591.416	0.323799	191.5	21.8234	581.319	0.237698	138.179
Jurkat 2-8	5	5	67	102	506.5	513.902	0.3443	176.937	17.5193	504.13	0.258331	130.232
Jurkat 2-16	6	5	67	70	523	582.643	0.578756	337.208	40.3041	548.387	0.304855	167.179
Jurkat 2-24	7	5	67	92	424	429.772	0.353221	151.804	15.8267	420.756	0.264855	111.439
HeLa	8	5	67	74	151.5	160.176	0.541159	86.6805	10.0764	152.742	0.402873	61.5358
Jurkat 3-0	1	6	67	79	115	139.025	0.617204	85.807	9.65404	129.437	0.416316	53.8866
Jurkat 3-15	2	6	67	86	964.5	967.977	0.307656	297.804	32.113	976.846	0.230337	225.004
Jurkat 3-1	3	6	67	102	1356	1353.3	0.347369	470.096	46.5464	1347.75	0.258285	348.103
Jurkat 3-4	4	6	67	89	634	644.978	0.312149	201.329	21.3408	643.185	0.251312	161.64
Jurkat 3-8	5	6	67	81	438	439.173	0.336785	147.907	16.4341	437.548	0.256826	112.374
Jurkat 3-16	6	6	67	95	474	467.032	0.377594	176.348	18.093	461.447	0.273445	126.18
Jurkat 3-24	7	6	67	125	380	394.384	0.398774	157.27	14.0666	386.85	0.308215	119.233
PBS	8	6	67	98	54	67.5306	0.810139	54.7092	5.52646	61.9318	0.48578	30.0852
MFI	Time (hrs)	Infected			Uninfected				FC	Time (hrs)	Infected			Uninfected
	0	112.302	125.753	116.435	132.443	143.603	129.437			0	0.950395	1.06423	0.985373	0.979891	1.06246	0.957648
	0.25	4768.17	4362.36	4175.98	1396.86	1124.09	976.846			0.25	40.3525	36.9181	35.3408	10.3348	8.31671	7.22728
	1	1374.6	1935.51	2054.56	907.74	775.243	1347.75			1	11.6331	16.38	17.3875	6.716	5.7357	9.97145
	4	1040.98	944.153	1009.04	665.515	581.319	643.185			4	8.80968	7.99025	8.53939	4.92387	4.30094	4.75866
	8	545.318	594.963	642.321	506.222	504.13	437.548			8	4.61496	5.0351	5.43588	3.74533	3.72985	3.23724
	16	553.517	563.531	602.947	519.674	548.387	461.447			16	4.68435	4.76909	5.10266	3.84485	4.05729	3.41406
	24	444.46	474.02	517.662	345.048	420.756	386.85			24	3.76141	4.01157	4.38091	2.55286	3.113	2.86214
		Infected			Uninfected				Kinetics	Time (hrs)	Infected			Uninfected
mean zero		118.163			135.161					0	0.0235523	0.0288268	0.027882	0.0948149	0.12775	0.096039
										0.25	1	1	1	1	1	0.724798
std deviation (% of signal):		0.0583111			0.055224					1	0.288287	0.443684	0.491995	0.649844	0.68966	1
		0.0682669			0.18278					4	0.218318	0.216432	0.24163	0.476436	0.517144	0.477229
		0.203061			0.296663					8	0.114366	0.136386	0.153813	0.3624	0.448477	0.324651
		0.049435			0.0692337					16	0.116086	0.12918	0.144385	0.37203	0.487848	0.342383
		0.081632			0.0809295					24	0.0932138	0.108661	0.123962	0.247017	0.374307	0.287034
		0.0455787			0.0868849
		0.0769273			0.0987013				Norm to Max	Time (hrs)	Infected			Uninfected
										0	0.0253188	0.0283515	0.0262506	0.0298598	0.0323759	0.0291819
mean time course:		118.163			135.161					0.25	1.075	0.983509	0.941489	0.314927	0.253431	0.220233
		4435.5			1165.93					1	0.309909	0.436367	0.463208	0.204653	0.174781	0.303855
		1788.22			1010.24					4	0.234693	0.212863	0.227492	0.150043	0.13106	0.145008
		998.058			630.006					8	0.122944	0.134136	0.144814	0.11413	0.113658	0.0986467
		594.2			482.634					16	0.124792	0.12705	0.135936	0.117162	0.123636	0.104035
		573.331			509.836					24	0.100205	0.106869	0.116709	0.0777922	0.094861	0.0872166
		478.714			384.218
maximum:		4435.5

## Sheet: pJnk (34)
	RowNo	ColNo	RegionNumber19	RegionCount	Median	Mean	CV	StdDev	StdErr	TrimmedMean	TrimmedCV	TrimmedStdDev
DHIV 1-0	1	7	34	50	178.5	229.12	0.793246	181.749	25.7031	208.545	0.480484	100.203
DHIV 1-15	2	7	34	50	892	1059.68	1.10196	1167.73	165.141	924.909	0.233587	216.046
DHIV 1-1	3	7	34	50	529	582.94	0.426145	248.417	35.1315	563.182	0.272738	153.601
DHIV 1-4	4	7	34	50	316.5	391.98	0.554051	217.177	30.7135	362.159	0.331878	120.193
DHIV 1-8	5	7	34	50	268.5	294.54	0.403047	118.713	16.7886	288.159	0.328548	94.6742
DHIV 1-16	6	7	34	50	254	349.32	1.26032	440.255	62.2615	278.159	0.403711	112.296
DHIV 1-24	7	7	34	44	240.5	262.977	0.392076	103.107	15.544	258.75	0.331414	85.7533
RIPA	8	7	34	50	191	208.92	0.610585	127.563	18.0402	194.432	0.420977	81.8514
DHIV 2-0	1	8	34	50	233	351.18	1.58628	557.071	78.7818	243.773	0.459331	111.972
DHIV 2-15	2	8	34	35	1265	1477.43	1.15384	1704.71	288.148	1230.39	0.388749	478.311
DHIV 2-1	3	8	34	16	644	722.125	0.347791	251.149	62.7872	707.714	0.273401	193.49
DHIV 2-4	4	8	34	20	264	303.7	0.590125	179.221	40.075	290.556	0.453317	131.714
DHIV 2-8	5	8	34	35	229	294.4	0.55307	162.824	27.5223	285.677	0.47551	135.842
DHIV 2-16	6	8	34	47	246	267.447	0.481217	128.7	18.7728	261.93	0.402193	105.346
DHIV 2-24	7	8	34	50	307	465.22	2.02916	944.006	133.503	325.114	0.356302	115.839
RIPA	8	8	34	50	195	211.66	0.494333	104.63	14.797	205	0.393247	80.6157
DHIV 3-0	1	9	34	50	206	230.7	0.522888	120.63	17.0597	219.977	0.376988	82.9288
DHIV 3-15	2	9	34	50	1063.5	1381.46	1.3336	1842.32	260.543	1097.2	0.243048	266.673
DHIV 3-1	3	9	34	19	655	670.263	0.350352	234.828	53.8732	667	0.292062	194.805
DHIV 3-4	4	9	34	36	254	270.167	0.420422	113.584	18.9307	265.062	0.364157	96.5244
DHIV 3-8	5	9	34	22	220	275.545	0.785891	216.549	46.1683	240.55	0.394848	94.9806
DHIV 3-16	6	9	34	46	290	355.13	0.654241	232.341	34.2568	336.024	0.572973	192.533
DHIV 3-24	7	9	34	50	323	336.78	0.468799	157.882	22.3279	319.523	0.310938	99.3517
H+E	8	9	34	50	443.5	500.38	0.386984	193.639	27.3847	485.455	0.313983	152.425
Jurkat 1-0	1	10	34	44	166	231.727	0.990575	229.543	34.6049	199.35	0.631947	125.979
Jurkat 1-15	2	10	34	46	370	702.652	2.77388	1949.07	287.375	405.929	0.351737	142.78
Jurkat 1-1	3	10	34	50	441.5	469.06	0.490625	230.133	32.5457	443.477	0.279647	124.017
Jurkat 1-4	4	10	34	13	262	282.462	0.462317	130.587	36.2183	276.636	0.392255	108.512
Jurkat 1-8	5	10	34	21	304	331.381	0.476207	157.806	34.4361	320.474	0.382732	122.656
Jurkat 1-16	6	10	34	50	265.5	316.4	0.84637	267.791	37.8714	277.75	0.365613	101.549
Jurkat 1-24	7	10	34	40	264.5	1117.95	3.57716	3999.08	632.31	312.861	0.583656	182.603
H+T	8	10	34	50	8200	8301.52	0.245182	2035.38	287.847	8265.43	0.191621	1583.83
Jurkat 2-0	1	11	34	50	152.5	576.8	3.71942	2145.36	303.4	171.091	0.421911	72.1851
Jurkat 2-15	2	11	34	50	334.5	365.08	0.421002	153.699	21.7364	351.591	0.259966	91.4016
Jurkat 2-1	3	11	34	8	232	305.75	0.529956	162.034	57.2877	305.75	0.529956	162.034
Jurkat 2-4	4	11	34	50	294.5	972.66	4.39196	4271.89	604.136	301.364	0.337947	101.845
Jurkat 2-8	5	11	34	50	303	383.96	0.82143	315.396	44.6038	337	0.383408	129.208
Jurkat 2-16	6	11	34	19	255	338.158	0.547599	185.175	42.482	325	0.492819	160.166
Jurkat 2-24	7	11	34	32	273	378.875	0.992394	375.993	66.4668	318.143	0.501401	159.517
HeLa	8	11	34	50	470	550.54	0.567963	312.687	44.2206	507.477	0.359242	182.307
Jurkat 3-0	1	12	34	34	144.5	229.588	1.05069	241.227	41.37	191.567	0.741314	142.011
Jurkat 3-15	2	12	34	50	372.5	388.44	0.482995	187.615	26.5327	370.568	0.328692	121.803
Jurkat 3-1	3	12	34	34	560.5	568.353	0.394399	224.158	38.4427	550.7	0.289648	159.509
Jurkat 3-4	4	12	34	50	202	289.06	1.01093	292.221	41.3263	243.568	0.536425	130.656
Jurkat 3-8	5	12	34	50	210.5	268.46	0.613118	164.598	23.2776	250.227	0.447256	111.916
Jurkat 3-16	6	12	34	39	268	285.974	0.544761	155.788	24.946	270.543	0.376724	101.92
Jurkat 3-24	7	12	34	50	263.5	701.72	2.66367	1869.15	264.338	334.705	0.623763	208.776
PBS	8	12	34	50	168	181.62	0.44312	80.4794	11.3815	179.773	0.356826	64.1477
MFI	Time (hrs)	Infected			Uninfected				FC	Time (hrs)	Infected			Uninfected
	0	208.545	243.773	219.977	199.35	171.091	191.567			0	0.930597	1.08779	0.98161	1.06413	0.913284	1.02258
	0.25	924.909	1230.39	1097.2	405.929	351.591	370.568			0.25	4.12724	5.49039	4.89608	2.16685	1.87679	1.9781
	1	563.182	707.714	667	443.477	305.75	550.7			1	2.5131	3.15805	2.97637	2.36728	1.6321	2.93964
	4	362.159	290.556	265.062	276.636	301.364	243.568			4	1.61607	1.29655	1.18279	1.47669	1.60868	1.30017
	8	288.159	285.677	240.55	320.474	337	250.227			8	1.28586	1.27479	1.07341	1.71069	1.79891	1.33571
	16	278.159	261.93	336.024	277.75	325	270.543			16	1.24124	1.16882	1.49945	1.48263	1.73485	1.44416
	24	258.75	325.114	319.523	312.861	318.143	334.705			24	1.15463	1.45076	1.42581	1.67005	1.69825	1.78666
		Infected			Uninfected				Kinetics	Time (hrs)	Infected			Uninfected
mean zero		224.098			187.336					0	0.225477	0.198127	0.200489	0.449516	0.486619	0.34786
										0.25	1	1	1	0.915331	1	0.672904
std deviation (% of signal):		0.0801951			0.0779182					1	0.608905	0.575196	0.607909	1	0.869619	1
		0.141266			0.0733384					4	0.391562	0.23615	0.24158	0.623789	0.857143	0.442288
		0.115373			0.28338					8	0.311554	0.232185	0.219239	0.722638	0.9585	0.45438
		0.16455			0.105887					16	0.300742	0.212884	0.306254	0.6263	0.92437	0.491271
		0.0987227			0.152279					24	0.279757	0.264237	0.291215	0.705473	0.904867	0.60778
		0.133365			0.101618
		0.122231			0.0354045				Norm to Max	Time (hrs)	Infected			Uninfected
										0	0.192355	0.224848	0.2029	0.183874	0.157809	0.176695
mean time course:		224.098			187.336					0.25	0.853106	1.13487	1.01203	0.374415	0.324296	0.3418
		1084.17			376.029					1	0.51946	0.652772	0.615219	0.409049	0.282014	0.507948
		645.965			433.309					4	0.334044	0.267999	0.244485	0.25516	0.277968	0.224659
		305.926			273.856					8	0.265788	0.263499	0.221875	0.295594	0.310838	0.230801
		271.462			302.567					16	0.256565	0.241596	0.309937	0.256187	0.299769	0.24954
		292.038			291.098					24	0.238663	0.299874	0.294717	0.288573	0.293445	0.308721
		301.129			321.903
maximum:		1084.17

## Sheet: pAkt (75)
	RowNo	ColNo	RegionNumber19	RegionCount	Median	Mean	CV	StdDev	StdErr	TrimmedMean	TrimmedCV	TrimmedStdDev
DHIV 1-0	1	7	75	88	11557.5	11842.9	0.190281	2253.48	240.221	11810.7	0.149292	1763.24
DHIV 1-15	2	7	75	128	11065.5	11337.7	0.277788	3149.48	278.378	11060.7	0.164191	1816.07
DHIV 1-1	3	7	75	102	9301.5	9396.6	0.220332	2070.37	204.997	9393.78	0.158086	1485.02
DHIV 1-4	4	7	75	88	12774.5	12868.8	0.2447	3149	335.684	12736	0.150067	1911.26
DHIV 1-8	5	7	75	96	9481	9791.68	0.278766	2729.59	278.587	9669.35	0.173821	1680.74
DHIV 1-16	6	7	75	65	11836	12116	0.270605	3278.64	406.666	12028.8	0.194153	2335.42
DHIV 1-24	7	7	75	143	6234	6472.55	0.282461	1828.24	152.885	6303.63	0.186919	1178.27
RIPA	8	7	75	78	293.5	455.923	2.18184	994.749	112.633	299.671	0.384692	115.281
DHIV 2-0	1	8	75	118	12912.5	12485	0.306768	3830	352.58	12738.4	0.16623	2117.5
DHIV 2-15	2	8	75	165	12320	12352.1	0.212378	2623.31	204.225	12329.7	0.153942	1898.06
DHIV 2-1	3	8	75	92	8952	9107.87	0.246536	2245.42	234.101	9190.4	0.188553	1732.88
DHIV 2-4	4	8	75	68	9581	9444.09	0.244085	2305.16	279.542	9490.89	0.185243	1758.12
DHIV 2-8	5	8	75	116	9452	9569.92	0.264632	2532.51	235.138	9516.56	0.171006	1627.39
DHIV 2-16	6	8	75	101	9070	9359.65	0.298553	2794.35	278.048	9312.92	0.197712	1841.27
DHIV 2-24	7	8	75	137	5968	6061.74	0.244914	1484.6	126.838	6038.6	0.180758	1091.53
RIPA	8	8	75	53	256	347.019	1.00462	348.621	47.8867	296.362	0.332192	98.4489
DHIV 3-0	1	9	75	64	11129.5	11252.6	0.135782	1527.9	190.988	11214	0.104316	1169.79
DHIV 3-15	2	9	75	111	11234	11330.4	0.184303	2088.21	198.205	11312.4	0.141942	1605.69
DHIV 3-1	3	9	75	92	9840.5	9834.99	0.215602	2120.45	221.072	9850.29	0.163011	1605.71
DHIV 3-4	4	9	75	123	9508	9806.01	0.216386	2121.88	191.324	9807.87	0.173669	1703.32
DHIV 3-8	5	9	75	103	8927	9078.87	0.237855	2159.46	212.778	9051.82	0.192181	1739.59
DHIV 3-16	6	9	75	119	9517	9454.55	0.241106	2279.55	208.966	9475.97	0.172249	1632.23
DHIV 3-24	7	9	75	98	6031	6385.09	0.455173	2906.32	293.582	6116.22	0.158741	970.892
H+E	8	9	75	66	843	821.955	0.343531	282.367	34.7569	810.983	0.258334	209.504
Jurkat 1-0	1	10	75	225	7657	7725.15	0.303001	2340.73	156.048	7704.36	0.164614	1268.24
Jurkat 1-15	2	10	75	145	7618	7716.79	0.265543	2049.14	170.172	7636.85	0.169833	1296.98
Jurkat 1-1	3	10	75	150	7675.5	7486.06	0.226158	1693.04	138.236	7468.47	0.178517	1333.25
Jurkat 1-4	4	10	75	105	8640	8676.39	0.258381	2241.82	218.779	8678.8	0.20472	1776.72
Jurkat 1-8	5	10	75	133	8542	8818.42	0.212429	1873.29	162.435	8787.19	0.164743	1447.63
Jurkat 1-16	6	10	75	103	6466	6831.88	0.473114	3232.26	318.484	6437.19	0.180093	1159.29
Jurkat 1-24	7	10	75	171	4439	4362.91	0.260885	1138.22	87.0416	4350.67	0.211834	921.618
H+T	8	10	75	117	334	495.863	1.7519	868.703	80.3116	379.79	0.430322	163.432
Jurkat 2-0	1	11	75	107	9127	9117.86	0.361193	3293.31	318.376	9011.78	0.190559	1717.28
Jurkat 2-15	2	11	75	155	7619	7990.04	0.335251	2678.67	215.156	7757.04	0.180003	1396.29
Jurkat 2-1	3	11	75	103	6801	6800.79	0.244089	1660	163.564	6804.39	0.190003	1292.86
Jurkat 2-4	4	11	75	114	8705.5	8794.2	0.234457	2061.86	193.111	8769.05	0.186392	1634.48
Jurkat 2-8	5	11	75	110	9565.5	9554.31	0.238518	2278.87	217.282	9554.95	0.187761	1794.04
Jurkat 2-16	6	11	75	115	7054	7156.22	0.269995	1932.14	180.173	7116.86	0.205795	1464.62
Jurkat 2-24	7	11	75	155	5577	5775.5	0.450347	2600.98	208.916	5571.3	0.198956	1108.44
HeLa	8	11	75	78	328.5	364.859	0.439374	160.309	18.1515	356.386	0.366599	130.651
Jurkat 3-0	1	12	75	224	7968.5	8103.45	0.288249	2335.81	156.068	8023.49	0.199411	1599.97
Jurkat 3-15	2	12	75	132	7060.5	7169.24	0.257726	1847.7	160.821	7151.65	0.17999	1287.22
Jurkat 3-1	3	12	75	248	8822	9132.96	0.332657	3038.14	192.922	8904.89	0.188932	1682.42
Jurkat 3-4	4	12	75	230	6989.5	7181.71	0.363663	2611.72	172.212	7052.11	0.206875	1458.91
Jurkat 3-8	5	12	75	97	7757	8275.57	0.41587	3441.56	349.438	7864.01	0.206317	1622.48
Jurkat 3-16	6	12	75	250	7083.5	7193.31	0.325717	2342.98	148.183	7088.84	0.189087	1340.41
Jurkat 3-24	7	12	75	173	5345	5658.34	0.511114	2892.06	219.879	5345.72	0.201675	1078.1
PBS	8	12	75	52	244	276	0.478695	132.12	18.3217	265.696	0.38661	102.721
MFI	Time (hrs)	Infected			Uninfected				FC	Time (hrs)	Infected			Uninfected
	0	11810.7	12738.4	11214	7704.36	9011.78	8023.49			0	0.990743	1.06857	0.940692	0.934253	1.0928	0.972952
	0.25	11060.7	12329.7	11312.4	7636.85	7757.04	7151.65			0.25	0.927831	1.03428	0.948943	0.926066	0.940642	0.86723
	1	9393.78	9190.4	9850.29	7468.47	6804.39	8904.89			1	0.788002	0.770942	0.826297	0.905648	0.82512	1.07983
	4	12736	9490.89	9807.87	8678.8	8769.05	7052.11			4	1.06837	0.796148	0.822738	1.05242	1.06336	0.85516
	8	9669.35	9516.56	9051.82	8787.19	9554.95	7864.01			8	0.811118	0.798301	0.759316	1.06556	1.15866	0.953613
	16	12028.8	9312.92	9475.97	6437.19	7116.86	7088.84			16	1.00904	0.781219	0.794897	0.780593	0.863012	0.859614
	24	6303.63	6038.6	6116.22	4350.67	5571.3	5345.72			24	0.528783	0.506551	0.513062	0.527575	0.675592	0.648238
		Infected			Uninfected				Kinetics	Time (hrs)	Infected			Uninfected
mean zero		11921			8246.54					0	0.92734	1	0.991306	0.876771	0.943153	0.90102
										0.25	0.868455	0.967918	1	0.869088	0.811835	0.803115
std deviation (% of signal):		0.0644373			0.0826595					1	0.737574	0.721474	0.870755	0.849927	0.712132	1
		0.0580855			0.0426483					4	1	0.745062	0.867005	0.987665	0.917749	0.791937
		0.0356546			0.138968					8	0.759211	0.747078	0.800171	1	1	0.883111
		0.167548			0.11832					16	0.944466	0.731092	0.837666	0.732565	0.744835	0.796062
		0.0341702			0.0969229					24	0.494944	0.474048	0.540667	0.495114	0.58308	0.600313
		0.148269			0.0558896
		0.0221445			0.127619				Norm to Max	Time (hrs)	Infected			Uninfected
										0	0.990743	1.06857	0.940692	0.646284	0.755958	0.673055
mean time course:		11921			8246.54					0.25	0.927831	1.03428	0.948943	0.640621	0.650704	0.59992
		11567.6			7515.18					1	0.788002	0.770942	0.826297	0.626496	0.57079	0.746992
		9478.16			7725.92					4	1.06837	0.796148	0.822738	0.728026	0.735596	0.59157
		10678.3			8166.65					8	0.811118	0.798301	0.759316	0.737118	0.801522	0.659677
		9412.57			8735.38					16	1.00904	0.781219	0.794897	0.539987	0.597002	0.594651
		10272.6			6880.97					24	0.528783	0.506551	0.513062	0.364958	0.467352	0.448429
		6152.82			5089.23
maximum:		11921
