# Supplementary material for: Systems analysis of latent HIV reversal reveals altered stress kinase signaling and increased cell death in infected T cells
Source: Sci Rep. 2017 Nov 23;7:16179. doi: 10.1038/s41598-017-15532-0 (PMC5701066; doi:10.1038/s41598-017-15532-0)
Supplement: Supplementary file 10 — S9 [file 41598_2017_15532_MOESM10_ESM.xlsx]

## Sheet: Coversheet
Latent HIV infection alters systems-level signaling and regulation of cell death in T cells
Linda E. Fong1, Endah S. Sulistijo1, and Kathryn Miller-Jensen1,2*
1Department of Biomedical Engineering, Yale University, New Haven, CT, USA
2Department of Molecular, Cellular, and Developmental Biology, Yale University, New Haven, CT, USA
*Correspondance: kathryn.miller-jensen@yale.edu
Phospho-protein time course data for Donor 1 Primary TCM cells (Uninfected and Latent DHIV-infected) stimulated with with 1uM Prostratin

## Sheet: Placement-primary-1P
	1	2	3	4	5	6	7	8	9	10	11	12
A	Prim-infect-1 1-0	Prim-infect-1 2-0	Prim-infect-1 3-0	Prim-uninfect- 1-0	Prim-uninfect- 2-0	Prim-uninfect- 3-0	Prim-infect-1 1-0	Prim-infect-1 2-0	Prim-infect-1 3-0	Prim-uninfect- 1-0	Prim-uninfect- 2-0	Prim-uninfect- 3-0	0
B	Prim-infect-1 1-15	Prim-infect-1 2-15	Prim-infect-1 3-15	Prim-uninfect- 1-15	Prim-uninfect- 2-15	Prim-uninfect- 3-15	Prim-infect-1 1-15	Prim-infect-1 2-15	Prim-infect-1 3-15	Prim-uninfect- 1-15	Prim-uninfect- 2-15	Prim-uninfect- 3-15	15
C	Prim-infect-1 1-1	Prim-infect-1 2-1	Prim-infect-1 3-1	Prim-uninfect- 1-1	Prim-uninfect- 2-1	Prim-uninfect- 3-1	Prim-infect-1 1-1	Prim-infect-1 2-1	Prim-infect-1 3-1	Prim-uninfect- 1-1	Prim-uninfect- 2-1	Prim-uninfect- 3-1	1
D	Prim-infect-1 1-4	Prim-infect-1 2-4	Prim-infect-1 3-4	Prim-uninfect- 1-4	Prim-uninfect- 2-4	Prim-uninfect- 3-4	Prim-infect-1 1-4	Prim-infect-1 2-4	Prim-infect-1 3-4	Prim-uninfect- 1-4	Prim-uninfect- 2-4	Prim-uninfect- 3-4	4
E	Prim-infect-1 1-8	Prim-infect-1 2-8	Prim-infect-1 3-8	Prim-uninfect- 1-8	Prim-uninfect- 2-8	Prim-uninfect- 3-8	Prim-infect-1 1-8	Prim-infect-1 2-8	Prim-infect-1 3-8	Prim-uninfect- 1-8	Prim-uninfect- 2-8	Prim-uninfect- 3-8	8
F	Prim-infect-1 1-24	Prim-infect-1 2-24	Prim-infect-1 3-24	Prim-uninfect- 1-24	Prim-uninfect- 2-24	Prim-uninfect- 3-24	Prim-infect-1 1-24	Prim-infect-1 2-24	Prim-infect-1 3-24	Prim-uninfect- 1-24	Prim-uninfect- 2-24	Prim-uninfect- 3-24	24
G	Prim-infect-1 1-48	Prim-infect-1 2-48	Prim-infect-1 3-48	Prim-uninfect- 1-48	Prim-uninfect- 2-48	Prim-uninfect- 3-48	Prim-infect-1 1-48	Prim-infect-1 2-48	Prim-infect-1 3-48	Prim-uninfect- 1-48	Prim-uninfect- 2-48	Prim-uninfect- 3-48	48
H	RIPA	RIPA	H+E	H+T	HeLa	PBS	RIPA	RIPA	H+I	H+A	HeLa	PBS
	controls	HeLa+EGF	H+E	p-ERK, p-p38
		HeLa+TNFa	H+T	p-IkBa
		HeLa+Ins	H+I	p-Akt
		HeLa+Aniso	H+A	p-JNK
		HeLa		all

## Sheet: p38 (36)
	RowNo	ColNo	RegionNumber19	RegionCount	Median	Mean	CV	StdDev	StdErr	TrimmedMean	TrimmedCV	TrimmedStdDev
Infected 1-0	1	1	36	50	4373	4174.58	0.313516	1308.8	185.092	4223.77	0.242569	1024.56
Infected 1-15	2	1	36	50	8234	8305.68	0.180801	1501.67	212.369	8270.48	0.122234	1010.94
Infected 1-1	3	1	36	50	3879	3893.68	0.222911	867.945	122.746	3845.86	0.162978	626.791
Infected 1-4	4	1	36	50	8619.5	8490.08	0.194767	1653.59	233.853	8542.52	0.14897	1272.58
Infected 1-8	5	1	36	56	7810.5	7813.43	0.219458	1714.72	229.139	7907.14	0.162875	1287.88
Infected 1-24	6	1	36	50	6014.5	6320.08	0.637151	4026.85	569.482	5837.36	0.16085	938.94
Infected 1-48	7	1	36	50	6618.5	6726.22	0.178492	1200.57	169.787	6696.82	0.147386	987.015
RIPA	8	1	36	50	181	332.4	3.20185	1064.3	150.514	183.636	0.295171	54.2042
Infected 2-0	1	2	36	51	4197	4155.29	0.223834	930.098	130.24	4189.44	0.177605	744.067
Infected 2-15	2	2	36	52	7690	7896.46	0.215095	1698.49	235.538	7845.2	0.16846	1321.6
Infected 2-1	3	2	36	50	3784	4036.02	0.334451	1349.85	190.898	3903.02	0.159256	621.578
Infected 2-4	4	2	36	50	7864	7615.72	0.291671	2221.29	314.137	7742.59	0.206692	1600.33
Infected 2-8	5	2	36	50	8039.5	7987.02	0.256092	2045.41	289.265	8060.64	0.172572	1391.04
Infected 2-24	6	2	36	50	7239	7251.76	0.216729	1571.67	222.268	7250.52	0.172962	1254.06
Infected 2-48	7	2	36	50	7916.5	7935.42	0.158976	1261.54	178.408	7943.3	0.126421	1004.2
RIPA	8	2	36	50	148	337.94	3.67678	1242.53	175.72	161.659	0.305503	49.3874
Infected 3-0	1	3	36	50	5042.5	4950.64	0.232321	1150.14	162.654	4978.95	0.137516	684.684
Infected 3-15	2	3	36	54	9130.5	8812.43	0.261521	2304.63	313.621	8987.75	0.162285	1458.58
Uninfected 1-1	3	3	36	50	3805.5	3702.82	0.290067	1074.07	151.896	3757.93	0.196454	738.259
Infected 3-4	4	3	36	50	8145.5	8147	0.204629	1667.11	235.765	8163.64	0.156942	1281.22
Infected 3-8	5	3	36	50	10154	10084.7	0.206124	2078.69	293.971	10115.4	0.16215	1640.21
Infected 3-24	6	3	36	50	7259	7040.76	0.251094	1767.89	250.018	7123.59	0.158353	1128.04
Infected 3-48	7	3	36	50	5917.5	5890.22	0.202148	1190.7	168.39	5895.23	0.166129	979.368
H+E	8	3	36	50	4167.5	4126.42	0.207698	857.047	121.205	4113.32	0.1689	694.738
Uninfected 1-0	1	4	36	54	4300	4255.57	0.251493	1070.25	145.642	4281.33	0.159476	682.771
Uninfected 1-15	2	4	36	50	7122.5	7338.34	0.242167	1777.11	251.321	7388.61	0.186907	1380.98
Uninfected 1-1	3	4	36	50	3190	3422.42	0.398368	1363.38	192.811	3292.84	0.171573	564.962
Uninfected 1-4	4	4	36	50	6410.5	6165.14	0.25854	1593.94	225.417	6301.32	0.149454	941.756
Uninfected 1-8	5	4	36	50	5670.5	5911.98	0.517692	3060.59	432.832	5573.91	0.182286	1016.05
Uninfected 1-24	6	4	36	50	4584	4545.54	0.27283	1240.16	175.385	4639.11	0.167226	775.782
Uninfected 1-48	7	4	36	50	7910	8138.68	0.241636	1966.6	278.12	8205.14	0.188179	1544.04
H+T	8	4	36	50	1331	1327.56	0.30963	411.052	58.1316	1345.39	0.180409	242.719
Uninfected 2-0	1	5	36	50	7084.5	6996.44	0.235536	1647.91	233.05	7055.95	0.150562	1062.36
Uninfected 2-15	2	5	36	50	7322	7035.7	0.261553	1840.21	260.245	7184.98	0.170122	1222.32
Uninfected 2-1	3	5	36	50	2760.5	3163.8	0.695961	2201.88	311.393	2827.59	0.221963	627.622
Uninfected 2-4	4	5	36	50	6837	7380.9	0.719751	5312.41	751.289	6588.23	0.214312	1411.94
Uninfected 2-8	5	5	36	50	5930	5747.16	0.219869	1263.62	178.703	5733.2	0.177804	1019.39
Uninfected 2-24	6	5	36	50	5560.5	5604.48	0.188115	1054.29	149.099	5601.98	0.146035	818.085
Uninfected 2-48	7	5	36	50	6496.5	6601.08	0.29274	1932.4	273.283	6822.36	0.147402	1005.63
HeLa	8	5	36	50	813	1127.22	1.10246	1242.72	175.747	840.977	0.176796	148.682
Uninfected 3-0	1	6	36	50	5071	5257.52	0.217036	1141.07	161.372	5242.45	0.171567	899.435
Uninfected 3-15	2	6	36	50	7103	6856.3	0.295995	2029.43	287.005	7023.52	0.181485	1274.67
Uninfected 3-1	3	6	36	50	2762.5	2710.34	0.284804	771.916	109.165	2740.41	0.180101	493.551
Uninfected 3-4	4	6	36	50	7035.5	6544.46	0.335319	2194.48	310.346	6674.68	0.227368	1517.61
Uninfected 3-8	5	6	36	50	6028	6019.94	0.257944	1552.81	219.6	6079.75	0.167933	1020.99
Uninfected 3-24	6	6	36	50	5287.5	5109.9	0.353962	1808.71	255.791	5273.16	0.23876	1259.02
Uninfected 3-48	7	6	36	50	7513	7202.14	0.255565	1840.61	260.302	7257.11	0.201152	1459.79
DPBS	8	6	36	50	153	169.9	0.737766	125.346	17.7267	155.477	0.382919	59.5352
MFI	Time (hrs)	Infected			Uninfected				FC	Time (hrs)	Infected			Uninfected
	0	4223.77	4189.44	4978.95	4281.33	7055.95	5242.45			0	0.946174	0.938484	1.11534	0.77468	1.27673	0.948589
	0.25	8270.48	7845.2	8987.75	7388.61	7184.98	7023.52			0.25	1.85268	1.75741	2.01336	1.33692	1.30008	1.27086
	1	3845.86	3903.02	3757.93	3292.84	2827.59	2740.41			1	0.861518	0.874322	0.84182	0.595819	0.511635	0.49586
	4	8542.52	7742.59	8163.64	6301.32	6588.23	6674.68			4	1.91362	1.73443	1.82875	1.14018	1.1921	1.20774
	8	7907.14	8060.64	10115.4	5573.91	5733.2	6079.75			8	1.77129	1.80567	2.26596	1.00856	1.03739	1.10009
	16	5837.36	7250.52	7123.59	4639.11	5601.98	5273.16			16	1.30764	1.6242	1.59577	0.839418	1.01364	0.954145
	24	6696.82	7943.3	5895.23	8205.14	6822.36	7257.11			24	1.50016	1.77939	1.3206	1.48467	1.23446	1.31313
		Infected			Uninfected				Kinetics	Time (hrs)	Infected			Uninfected
mean zero		4464.06			5526.58					0	0.494441	0.519741	0.492217	0.521787	0.982043	0.722388
										0.25	0.968154	0.973273	0.888525	0.900486	1	0.967812
std deviation (% of signal):		0.0999639			0.254943					1	0.450202	0.484208	0.371507	0.401315	0.393542	0.377617
		0.06901			0.0254133					4	1	0.960543	0.807053	0.767972	0.916945	0.919743
		0.0190549			0.100553					8	0.925621	1	1	0.679319	0.797943	0.837764
		0.0491008			0.0299697					16	0.68333	0.899498	0.704235	0.565391	0.779679	0.726619
		0.141816			0.0446254					24	0.783939	0.985443	0.582799	1	0.949532	1
		0.116047			0.0946411
		0.150773			0.0951892				Norm to Max	Time (hrs)	Infected			Uninfected
										0	0.485805	0.481857	0.572664	0.492425	0.811554	0.602971
mean time course:		4464.06			5526.58					0.25	0.951244	0.90233	1.03374	0.849815	0.826393	0.807823
		8367.81			7199.04					1	0.442339	0.448913	0.432225	0.378732	0.325221	0.315193
		3835.61			2953.61					4	0.982534	0.890528	0.938956	0.724758	0.757757	0.767701
		8149.58			6521.41					8	0.909454	0.927109	1.16344	0.641093	0.659415	0.699274
		8694.38			5795.62					16	0.671395	0.833932	0.819333	0.533576	0.644322	0.606502
		6737.16			5171.42					24	0.770247	0.913613	0.67805	0.943729	0.784687	0.83469
		6845.11			7428.2
maximum:		8694.38

## Sheet: pErk (38)
	RowNo	ColNo	RegionNumber19	RegionCount	Median	Mean	CV	StdDev	StdErr	TrimmedMean	TrimmedCV	TrimmedStdDev
Infected 1-0	1	1	38	57	287	296.211	0.420686	124.612	16.5052	287.98	0.310446	89.4023
Infected 1-15	2	1	38	75	19907	18896.7	0.276378	5222.62	603.056	19670.3	0.134447	2644.61
Infected 1-1	3	1	38	80	9389	9225.55	0.206726	1907.16	213.227	9242.56	0.141681	1309.49
Infected 1-4	4	1	38	62	6678.5	6533.9	0.198949	1299.91	165.089	6559.68	0.158244	1038.03
Infected 1-8	5	1	38	50	5287	5198.46	0.264903	1377.09	194.75	5336.86	0.144712	772.309
Infected 1-24	6	1	38	83	6306	6674.66	0.469588	3134.34	344.039	6391.64	0.139737	893.147
Infected 1-48	7	1	38	75	4679	4774.27	0.210758	1006.21	116.188	4754.48	0.159625	758.936
RIPA	8	1	38	76	106	164.395	2.53739	417.133	47.8484	114.544	0.48479	55.5299
Infected 2-0	1	2	38	50	286.5	923.48	3.12808	2888.72	408.526	346.386	0.482631	167.177
Infected 2-15	2	2	38	50	18477	18579.4	0.192684	3579.94	506.279	18598	0.149685	2783.83
Infected 2-1	3	2	38	59	8592	9120.63	0.281558	2567.99	334.324	8899.66	0.17853	1588.85
Infected 2-4	4	2	38	60	6534	6483.15	0.183055	1186.77	153.212	6510.61	0.132845	864.9
Infected 2-8	5	2	38	51	5383	5280.18	0.244532	1291.17	180.8	5389.84	0.159366	858.959
Infected 2-24	6	2	38	50	6802	7348.34	0.426707	3135.59	443.439	6961.43	0.151655	1055.73
Infected 2-48	7	2	38	63	4876	4871.76	0.243302	1185.31	149.335	4891.07	0.169752	830.267
RIPA	8	2	38	86	85.5	218.244	3.68539	804.315	86.7315	94.5641	0.523585	49.5123
Infected 3-0	1	3	38	68	296	300.706	0.33803	101.647	12.3266	296.887	0.266324	79.0682
Infected 3-15	2	3	38	50	20574.5	20745.8	0.157462	3266.69	461.98	20658.3	0.115069	2377.12
Uninfected 1-1	3	3	38	74	8560.5	8930.01	0.370717	3310.51	384.839	8579.64	0.174055	1493.33
Infected 3-4	4	3	38	63	5783	5767.22	0.293658	1693.59	213.372	5859.88	0.209899	1229.98
Infected 3-8	5	3	38	70	6748	6513.6	0.244989	1595.76	190.73	6582.11	0.171311	1127.59
Infected 3-24	6	3	38	52	6994.5	6919.5	0.177802	1230.3	170.612	6954.98	0.121838	847.382
Infected 3-48	7	3	38	122	4027	4051.7	0.220835	894.756	81.0074	4054.74	0.170778	692.461
H+E	8	3	38	70	15935.5	16262.9	0.211423	3438.35	410.961	16032.9	0.14645	2348.02
Uninfected 1-0	1	4	38	50	271	897.94	3.32548	2986.09	422.296	299.136	0.320693	95.9311
Uninfected 1-15	2	4	38	62	19709.5	18898.2	0.228941	4326.57	549.475	19242.8	0.166068	3195.6
Uninfected 1-1	3	4	38	79	8948	8953.7	0.244715	2191.1	246.518	8985.38	0.196387	1764.62
Uninfected 1-4	4	4	38	80	6918.5	7081.48	0.226501	1603.96	179.328	7115.46	0.163541	1163.67
Uninfected 1-8	5	4	38	77	7658	7700.62	0.312465	2406.17	274.209	7653.7	0.162833	1246.28
Uninfected 1-24	6	4	38	65	7159	6995.63	0.179543	1256.02	155.79	7020.76	0.130609	916.972
Uninfected 1-48	7	4	38	71	8564	8640.82	0.239355	2068.22	245.453	8608.37	0.19211	1653.75
H+T	8	4	38	64	727	718.797	0.240772	173.066	21.6333	719.69	0.197908	142.433
Uninfected 2-0	1	5	38	67	530	551.179	0.26698	147.154	17.9777	542.393	0.216775	117.577
Uninfected 2-15	2	5	38	73	19444	18637	0.280722	5231.81	612.337	19254.1	0.17307	3332.31
Uninfected 2-1	3	5	38	63	8852	8740.24	0.29275	2558.7	322.366	8653.47	0.165705	1433.92
Uninfected 2-4	4	5	38	76	8157.5	8507.83	0.399365	3397.73	389.746	8231.16	0.185049	1523.17
Uninfected 2-8	5	5	38	55	7577	7431.93	0.238599	1773.25	239.105	7476.8	0.184408	1378.78
Uninfected 2-24	6	5	38	63	7006	6715.9	0.270092	1813.91	228.531	6794.32	0.20815	1414.24
Uninfected 2-48	7	5	38	71	8116	7949.87	0.22338	1775.85	210.754	7969.21	0.179152	1427.7
HeLa	8	5	38	79	1136	1155.54	0.271084	313.25	35.2434	1142.69	0.183063	209.184
Uninfected 3-0	1	6	38	76	323.5	338.039	0.459163	155.215	17.8044	323.853	0.310667	100.61
Uninfected 3-15	2	6	38	106	14122	13982.7	0.275378	3850.54	373.998	14034.3	0.216428	3037.42
Uninfected 3-1	3	6	38	81	7411	7581.07	0.315854	2394.51	266.057	7638.93	0.234521	1791.49
Uninfected 3-4	4	6	38	90	7198.5	7276.14	0.364941	2655.36	279.9	7203.51	0.213021	1534.5
Uninfected 3-8	5	6	38	68	6603.5	6601.32	0.293035	1934.42	234.583	6719.65	0.206221	1385.73
Uninfected 3-24	6	6	38	52	6850.5	6977.9	0.555194	3874.09	537.24	6684.98	0.221409	1480.12
Uninfected 3-48	7	6	38	66	8193	8026.89	0.281706	2261.23	278.338	8064.9	0.241996	1951.68
DPBS	8	6	38	84	80	201.821	5.00173	1009.46	110.141	85.8289	0.514865	44.1903
MFI	Time (hrs)	Infected			Uninfected				FC	Time (hrs)	Infected			Uninfected
	0	287.98	346.386	296.887	299.136	542.393	323.853			0	0.927718	1.11587	0.956411	0.770055	1.39626	0.833682
	0.25	19670.3	18598	20658.3	19242.8	19254.1	14034.3			0.25	63.3671	59.9126	66.5499	49.5359	49.5652	36.128
	1	9242.56	8899.66	8579.64	8985.38	8653.47	7638.93			1	29.7746	28.6699	27.639	23.1307	22.2763	19.6646
	4	6559.68	6510.61	5859.88	7115.46	8231.16	7203.51			4	21.1318	20.9737	18.8774	18.3171	21.1892	18.5437
	8	5336.86	5389.84	6582.11	7653.7	7476.8	6719.65			8	17.1925	17.3632	21.204	19.7026	19.2472	17.2981
	16	6391.64	6961.43	6954.98	7020.76	6794.32	6684.98			16	20.5904	22.426	22.4052	18.0733	17.4903	17.2089
	24	4754.48	4891.07	4054.74	8608.37	7969.21	8064.9			24	15.3164	15.7564	13.0622	22.1602	20.5148	20.7612
		Infected			Uninfected				Kinetics	Time (hrs)	Infected			Uninfected
mean zero		310.418			388.461					0	0.0146404	0.018625	0.0143713	0.0155454	0.0281702	0.0230758
										0.25	1	1	1	1	1	1
std deviation (% of signal):		0.101368			0.344645					1	0.469874	0.478529	0.415312	0.466949	0.449434	0.544304
		0.0524615			0.171919					4	0.333481	0.350071	0.283657	0.369773	0.427501	0.513278
		0.0372196			0.0832516					8	0.271316	0.289808	0.318618	0.397744	0.388321	0.478801
		0.0619071			0.0825224					16	0.324939	0.374312	0.336668	0.364852	0.352876	0.476331
		0.122045			0.0681216					24	0.241708	0.26299	0.196276	0.447356	0.413896	0.574655
		0.048324			0.0250627
		0.0982437			0.0419679				Norm to Max	Time (hrs)	Infected			Uninfected
										0	0.0146613	0.0176348	0.0151148	0.0152293	0.0276137	0.0164876
mean time course:		310.418			388.461					0.25	1.00143	0.946837	1.05173	0.979665	0.980244	0.714499
		19642.2			17510.4					1	0.470546	0.453089	0.436796	0.457453	0.440556	0.388904
		8907.28			8425.93					4	0.333959	0.331461	0.298331	0.362254	0.419055	0.366737
		6310.06			7516.71					8	0.271704	0.274401	0.335101	0.389656	0.38065	0.342103
		5769.61			7283.38					16	0.325404	0.354412	0.354084	0.357433	0.345904	0.340338
		6769.35			6833.35					24	0.242054	0.249008	0.20643	0.438259	0.405719	0.410591
		4566.76			8214.16
maximum:		19642.2

## Sheet: pIkB (67)
	RowNo	ColNo	RegionNumber19	RegionCount	Median	Mean	CV	StdDev	StdErr	TrimmedMean	TrimmedCV	TrimmedStdDev
Infected 1-0	1	1	67	65	446	459.923	0.341981	157.285	19.5088	455.237	0.279085	127.05
Infected 1-15	2	1	67	61	1845	1736.79	0.242176	420.608	53.8534	1757.05	0.188423	331.07
Infected 1-1	3	1	67	84	1167	1230.55	0.343309	422.458	46.0939	1214.39	0.265262	322.133
Infected 1-4	4	1	67	85	1213	1226.73	0.314363	385.639	41.8284	1216.99	0.243943	296.876
Infected 1-8	5	1	67	103	1773	1809.24	0.239215	432.798	42.6449	1797.98	0.18883	339.513
Infected 1-24	6	1	67	86	1904.5	1858.22	0.23791	442.089	47.6717	1867.64	0.189673	354.242
Infected 1-48	7	1	67	91	1273	1315.08	0.261355	343.702	36.0298	1310.89	0.21263	278.734
RIPA	8	1	67	84	64	85.2262	0.745392	63.5269	6.93136	78.5789	0.573052	45.0298
Infected 2-0	1	2	67	80	412.5	431.325	0.347548	149.906	16.76	423.597	0.252279	106.865
Infected 2-15	2	2	67	65	1628	1697.37	0.369161	626.603	77.7205	1645.29	0.231977	381.669
Infected 2-1	3	2	67	79	1177	1174.92	0.377549	443.591	49.9079	1164.06	0.30084	350.194
Infected 2-4	4	2	67	78	1284	1284.53	0.339748	436.415	49.4143	1279.79	0.286577	366.757
Infected 2-8	5	2	67	68	1454.5	1468.76	0.347669	510.644	61.9247	1463.68	0.295096	431.925
Infected 2-24	6	2	67	60	2153.5	2131.9	0.223668	476.837	61.5594	2145.04	0.184743	396.28
Infected 2-48	7	2	67	77	1195	1227.78	0.379721	466.214	53.13	1214.51	0.30792	373.971
RIPA	8	2	67	114	60	69.2895	0.567774	39.3407	3.6846	66.7941	0.460719	30.7733
Infected 3-0	1	3	67	74	539.5	545.554	0.328152	179.025	20.8112	545.485	0.221915	121.051
Infected 3-15	2	3	67	88	1603.5	1617.01	0.286117	462.655	49.3192	1616.26	0.246159	397.857
Uninfected 1-1	3	3	67	82	1353.5	1261.04	0.364018	459.041	50.6925	1261.99	0.308894	389.82
Infected 3-4	4	3	67	84	1221	1218.83	0.343859	419.107	45.7284	1214.82	0.282361	343.016
Infected 3-8	5	3	67	80	2745	2809.44	0.235304	661.073	73.9102	2807.54	0.174522	489.978
Infected 3-24	6	3	67	74	1772.5	1776.7	0.410944	730.125	84.8753	1753.73	0.327098	573.64
Infected 3-48	7	3	67	183	1088	1127.81	0.392076	442.189	32.6875	1108.11	0.280959	311.333
H+E	8	3	67	78	112.5	124.449	0.523006	65.0875	7.36971	119.2	0.404253	48.187
Uninfected 1-0	1	4	67	72	820.5	823.042	0.308985	254.308	29.9704	828.156	0.23029	190.716
Uninfected 1-15	2	4	67	60	1318	1323.22	0.244897	324.052	41.835	1328.24	0.205964	273.57
Uninfected 1-1	3	4	67	99	840	828	0.305038	252.572	25.3844	821.674	0.248823	204.452
Uninfected 1-4	4	4	67	68	976.5	955.691	0.347039	331.662	40.2199	954.532	0.281518	268.718
Uninfected 1-8	5	4	67	84	1332.5	1322.64	0.237988	314.774	34.3446	1323.49	0.197995	262.044
Uninfected 1-24	6	4	67	69	1208	1250.52	0.265402	331.891	39.955	1241.65	0.225302	279.747
Uninfected 1-48	7	4	67	65	1096	1047.37	0.320923	336.125	41.6912	1053.07	0.274035	288.577
H+T	8	4	67	101	5078	4993.07	0.198362	990.436	98.552	5014.49	0.149173	748.029
Uninfected 2-0	1	5	67	84	946.5	1028.55	0.62746	645.372	70.4159	947.211	0.227099	215.111
Uninfected 2-15	2	5	67	94	1241.5	1256.66	0.251248	315.733	32.5653	1258	0.198651	249.903
Uninfected 2-1	3	5	67	89	818	847.337	0.336201	284.875	30.1967	840.593	0.251688	211.567
Uninfected 2-4	4	5	67	66	1230.5	1216.88	0.292708	356.19	43.8439	1215.25	0.247837	301.183
Uninfected 2-8	5	5	67	71	1004	980.099	0.316104	309.813	36.768	983.603	0.204235	200.886
Uninfected 2-24	6	5	67	94	1107	1098.29	0.290674	319.243	32.9274	1109.18	0.237502	263.432
Uninfected 2-48	7	5	67	73	1038	1050.82	0.352122	370.017	43.3073	1048.34	0.282987	296.666
HeLa	8	5	67	119	96	115.672	0.958018	110.816	10.1585	103.822	0.383081	39.7724
Uninfected 3-0	1	6	67	82	825	877.537	0.314884	276.322	30.5147	873.649	0.259277	226.517
Uninfected 3-15	2	6	67	114	939.5	969.781	0.710106	688.647	64.4977	923.333	0.300732	277.676
Uninfected 3-1	3	6	67	95	780	777.547	0.300873	233.943	24.0021	780.212	0.242586	189.268
Uninfected 3-4	4	6	67	88	992	985.705	0.361427	356.26	37.9775	986.013	0.272565	268.753
Uninfected 3-8	5	6	67	82	1052	1075.16	0.293369	315.418	34.8321	1074.74	0.222647	239.289
Uninfected 3-24	6	6	67	71	1138	1158.65	0.338508	392.211	46.5469	1156.79	0.249188	288.259
Uninfected 3-48	7	6	67	59	1064	1105.95	0.31817	351.879	45.8108	1105.75	0.269304	297.784
DPBS	8	6	67	88	59.5	91.6932	2.27683	208.77	22.255	67.625	0.518222	35.0448
MFI	Time (hrs)	Infected			Uninfected				FC	Time (hrs)	Infected			Uninfected
	0	455.237	423.597	545.485	828.156	947.211	873.649			0	0.958852	0.89221	1.14894	0.937884	1.07271	0.989404
	0.25	1757.05	1645.29	1616.26	1328.24	1258	923.333			0.25	3.70083	3.46542	3.40428	1.50423	1.42468	1.04567
	1	1214.39	1164.06	1261.99	821.674	840.593	780.212			1	2.55784	2.45182	2.65808	0.930543	0.951968	0.883587
	4	1216.99	1279.79	1214.82	954.532	1215.25	986.013			4	2.5633	2.69557	2.55873	1.081	1.37627	1.11666
	8	1797.98	1463.68	2807.54	1323.49	983.603	1074.74			8	3.78703	3.0829	5.91344	1.49884	1.11393	1.21714
	16	1867.64	2145.04	1753.73	1241.65	1109.18	1156.79			16	3.93375	4.51803	3.69382	1.40616	1.25614	1.31006
	24	1310.89	1214.51	1108.11	1053.07	1048.34	1105.75			24	2.76108	2.55808	2.33398	1.1926	1.18724	1.25226
		Infected			Uninfected				Kinetics	Time (hrs)	Infected			Uninfected
mean zero		474.773			883.005					0	0.24375	0.197478	0.194293	0.623499	0.75295	0.755233
										0.25	0.940788	0.767021	0.575686	1	1	0.798183
std deviation (% of signal):		0.133219			0.068036					1	0.650229	0.542674	0.449499	0.618618	0.668198	0.674461
		0.0444373			0.184951					4	0.651617	0.596626	0.432697	0.718644	0.966017	0.852367
		0.0403562			0.0379334					8	0.9627	0.682355	1	0.996421	0.781878	0.929071
		0.0298252			0.135285					16	1	1	0.624649	0.934809	0.8817	1
		0.34583			0.156063					24	0.701896	0.566194	0.39469	0.792829	0.833337	0.955879
		0.10471			0.0573918
		0.0837465			0.0298132				Norm to Max	Time (hrs)	Infected			Uninfected
										0	0.225023	0.209384	0.269633	0.409357	0.468205	0.431844
mean time course:		474.773			883.005					0.25	0.868511	0.813265	0.798917	0.656548	0.621828	0.456403
		1672.87			1169.86					1	0.600274	0.575392	0.623799	0.406153	0.415504	0.385658
		1213.48			814.16					4	0.601556	0.632597	0.600483	0.471825	0.600697	0.487385
		1237.2			1051.93					8	0.888739	0.723495	1.38777	0.654199	0.486194	0.531245
		2023.07			1127.28					16	0.923174	1.06029	0.866866	0.613747	0.548266	0.571802
		1922.14			1169.21					24	0.647971	0.60033	0.547738	0.520531	0.518193	0.546574
		1211.17			1069.05
maximum:		2023.07

## Sheet: pJnk (34)
	RowNo	ColNo	RegionNumber19	RegionCount	Median	Mean	CV	StdDev	StdErr	TrimmedMean	TrimmedCV	TrimmedStdDev
Infected 1-0	1	7	34	50	174.5	186.1	0.440075	81.898	11.5821	182.136	0.356317	64.8983
Infected 1-15	2	7	34	50	481.5	497.88	0.468882	233.447	33.0144	496.614	0.366706	182.111
Infected 1-1	3	7	34	50	556.5	542.28	0.4944	268.103	37.9155	544.205	0.406715	221.336
Infected 1-4	4	7	34	43	383	388.814	0.391926	152.386	23.2387	387.744	0.307222	119.123
Infected 1-8	5	7	34	50	1023.5	982.3	0.294312	289.102	40.8852	998.932	0.206054	205.834
Infected 1-24	6	7	34	50	888.5	1254.66	2.15901	2708.83	383.086	877.182	0.202535	177.66
Infected 1-48	7	7	34	50	682.5	709	0.255048	180.829	25.573	704.886	0.205996	145.204
RIPA	8	7	34	50	229.5	278	0.724703	201.467	28.4918	254.136	0.318922	81.0497
Infected 2-0	1	8	34	50	155.5	156.02	0.456192	71.1751	10.0657	151.159	0.294701	44.5468
Infected 2-15	2	8	34	50	469.5	476.62	0.356532	169.93	24.0318	477.045	0.274273	130.841
Infected 2-1	3	8	34	50	488	483.42	0.44038	212.888	30.107	485.205	0.332026	161.1
Infected 2-4	4	8	34	50	316.5	324.82	0.44438	144.343	20.4132	317.068	0.309261	98.0568
Infected 2-8	5	8	34	50	642.5	644.06	0.267411	172.229	24.3568	641.455	0.207304	132.976
Infected 2-24	6	8	34	50	663	681.66	0.325974	222.203	31.4243	667.386	0.237665	158.614
Infected 2-48	7	8	34	49	707	722.551	0.290235	209.709	29.9585	715.2	0.252224	180.391
RIPA	8	8	34	58	192	218.224	0.533671	116.46	15.2919	209.481	0.409321	85.7448
Infected 3-0	1	9	34	50	143	151.82	0.478261	72.6096	10.2685	148.705	0.368208	54.7542
Infected 3-15	2	9	34	50	412	418.52	0.367748	153.91	21.7662	415.568	0.299904	124.631
Uninfected 1-1	3	9	34	50	531	521.08	0.342824	178.639	25.2633	521.545	0.220876	115.197
Infected 3-4	4	9	34	50	264.5	272.34	0.335792	91.4497	12.9329	268.295	0.274817	73.7323
Infected 3-8	5	9	34	50	929.5	923.84	0.287022	265.163	37.4997	911.023	0.196092	178.644
Infected 3-24	6	9	34	54	679.5	707.296	0.274888	194.427	26.4582	698.479	0.188198	131.452
Infected 3-48	7	9	34	50	563.5	583.84	0.262068	153.006	21.6383	582.273	0.218944	127.485
H+E	8	9	34	50	550	565.16	0.275565	155.738	22.0247	557.909	0.207394	115.707
Uninfected 1-0	1	10	34	50	140.5	160.62	0.582476	93.5573	13.231	152.591	0.441778	67.4114
Uninfected 1-15	2	10	34	50	363	391.72	0.397348	155.649	22.0121	390.273	0.325042	126.855
Uninfected 1-1	3	10	34	52	315.5	337.423	0.402082	135.672	18.8143	334.717	0.32794	109.767
Uninfected 1-4	4	10	34	50	226.5	226.36	0.416719	94.3285	13.3401	221.432	0.31972	70.7963
Uninfected 1-8	5	10	34	50	371	386.86	0.392804	151.96	21.4904	378.455	0.292649	110.754
Uninfected 1-24	6	10	34	50	817.5	860.22	0.303329	260.93	36.9011	848.341	0.222853	189.055
Uninfected 1-48	7	10	34	50	555.5	553.32	0.29771	164.729	23.2961	552.523	0.24811	137.086
H+T	8	10	34	54	12309	11433.5	0.238893	2731.38	371.693	11514	0.197022	2268.52
Uninfected 2-0	1	11	34	50	188.5	465.3	4.0476	1883.35	266.345	198.705	0.364285	72.3851
Uninfected 2-15	2	11	34	50	325	341.58	0.312877	106.872	15.114	338.727	0.252326	85.4698
Uninfected 2-1	3	11	34	50	300.5	312.98	0.383514	120.032	16.9751	305.886	0.293252	89.7019
Uninfected 2-4	4	11	34	50	261	261.38	0.421107	110.069	15.5661	254.295	0.306918	78.0479
Uninfected 2-8	5	11	34	50	290.5	300.36	0.462796	139.005	19.6583	288.795	0.302129	87.2536
Uninfected 2-24	6	11	34	70	947.5	924.257	0.387778	358.407	42.8378	922.226	0.255177	235.331
Uninfected 2-48	7	11	34	52	422.5	440.962	0.340941	150.342	20.8487	431.217	0.22613	97.511
HeLa	8	11	34	50	446.5	456.96	0.356477	162.896	23.0369	449.045	0.230892	103.681
Uninfected 3-0	1	12	34	50	140.5	648.74	5.36848	3482.75	492.535	153.136	0.464929	71.1976
Uninfected 3-15	2	12	34	50	261.5	247.84	0.469414	116.339	16.4529	246.409	0.356659	87.884
Uninfected 3-1	3	12	34	59	308	308.559	0.442532	136.547	17.777	301.358	0.294691	88.8077
Uninfected 3-4	4	12	34	70	179.5	216.286	0.859384	185.872	22.216	193.032	0.353646	68.2651
Uninfected 3-8	5	12	34	50	245	257.62	0.431122	111.066	15.7071	257.705	0.332842	85.7749
Uninfected 3-24	6	12	34	50	729.5	728.5	0.419476	305.588	43.2167	700.068	0.249066	174.363
Uninfected 3-48	7	12	34	50	396.5	427.48	0.3615	154.534	21.8544	416.5	0.263399	109.706
DPBS	8	12	34	50	232.5	248.22	0.44624	110.766	15.6646	244.705	0.337525	82.5939
MFI	Time (hrs)	Infected			Uninfected				FC	Time (hrs)	Infected			Uninfected
	0	182.136	151.159	148.705	152.591	198.705	153.136			0	1.13363	0.940824	0.925547	0.907502	1.18175	0.910746
	0.25	496.614	477.045	415.568	390.273	338.727	246.409			0.25	3.09096	2.96916	2.58652	2.32106	2.01451	1.46547
	1	544.205	485.205	521.545	334.717	305.886	301.358			1	3.38717	3.01995	3.24613	1.99066	1.81919	1.79226
	4	387.744	317.068	268.295	221.432	254.295	193.032			4	2.41334	1.97345	1.66989	1.31692	1.51237	1.14802
	8	998.932	641.455	911.023	378.455	288.795	257.705			8	6.21742	3.99246	5.67027	2.25078	1.71755	1.53264
	16	877.182	667.386	698.479	848.341	922.226	700.068			16	5.45964	4.15386	4.34738	5.04533	5.48474	4.16351
	24	704.886	715.2	582.273	552.523	431.217	416.5			24	4.38726	4.45145	3.6241	3.28601	2.56457	2.47704
		Infected			Uninfected				Kinetics	Time (hrs)	Infected			Uninfected
mean zero		160.667			168.144					0	0.182331	0.211352	0.163228	0.17987	0.215462	0.218745
										0.25	0.497145	0.66701	0.456156	0.460042	0.367293	0.351979
std deviation (% of signal):		0.115978			0.157411					1	0.544786	0.678418	0.572484	0.394555	0.331683	0.43047
		0.0913245			0.224178					4	0.388158	0.443328	0.294499	0.261018	0.275741	0.275734
		0.0575708			0.0576293					8	1	0.896888	1	0.446111	0.31315	0.368114
		0.185153			0.137532					16	0.87812	0.933146	0.766698	1	1	1
		0.219023			0.203354					24	0.70564	1	0.639142	0.651298	0.467583	0.594942
		0.151431			0.137376
		0.110792			0.159932				Norm to Max	Time (hrs)	Infected			Uninfected
										0	0.21416	0.177736	0.17485	0.17942	0.233641	0.180061
mean time course:		160.667			168.144					0.25	0.583929	0.56092	0.488634	0.458891	0.398283	0.289733
		463.076			325.136					1	0.639887	0.570514	0.613244	0.393568	0.359668	0.354344
		516.985			313.987					4	0.455917	0.372815	0.315467	0.260364	0.299006	0.226971
		324.369			222.92					8	1.17456	0.754236	1.0712	0.444995	0.339572	0.303014
		850.47			308.318					16	1.03141	0.784727	0.821286	0.997497	1.08437	0.823155
		747.682			823.545					24	0.82882	0.840947	0.684648	0.649668	0.507034	0.489729
		667.453			466.747
maximum:		850.47

## Sheet: pAkt (75)
	RowNo	ColNo	RegionNumber19	RegionCount	Median	Mean	CV	StdDev	StdErr	TrimmedMean	TrimmedCV	TrimmedStdDev
Infected 1-0	1	7	75	52	178	207.308	0.535126	110.936	15.384	193.217	0.366182	70.7528
Infected 1-15	2	7	75	83	203	222.735	0.409439	91.1963	10.0101	218.48	0.324133	70.8165
Infected 1-1	3	7	75	88	174	212.307	0.728665	154.701	16.4911	194.5	0.452069	87.9273
Infected 1-4	4	7	75	121	172	199.669	0.471816	94.2072	8.56429	193.78	0.395039	76.5507
Infected 1-8	5	7	75	58	175	199.466	0.561673	112.034	14.7108	188.481	0.414836	78.1887
Infected 1-24	6	7	75	76	227	242.132	0.450076	108.978	12.5006	235.191	0.348245	81.9043
Infected 1-48	7	7	75	110	196	231.818	0.679582	157.54	15.0208	214.663	0.347982	74.699
RIPA	8	7	75	73	262	280.164	0.426726	119.553	13.9927	274.569	0.336894	92.5007
Infected 2-0	1	8	75	57	185	189.333	0.427891	81.014	10.7306	185.706	0.293866	54.5726
Infected 2-15	2	8	75	59	217	237.441	0.416533	98.9018	12.8759	232.717	0.342753	79.7644
Infected 2-1	3	8	75	85	183	215.882	0.545975	117.866	12.7844	209.117	0.460949	96.3923
Infected 2-4	4	8	75	85	172	191.4	0.495994	94.9332	10.297	185.519	0.417521	77.4582
Infected 2-8	5	8	75	64	181.5	208.078	0.492306	102.438	12.8048	200.845	0.379629	76.2466
Infected 2-24	6	8	75	67	215	253.119	0.531563	134.549	16.4378	244.721	0.438181	107.232
Infected 2-48	7	8	75	159	211	232.088	0.499118	115.839	9.18666	223.783	0.385904	86.3589
RIPA	8	8	75	50	307.5	308.38	0.458398	141.361	19.9914	302.705	0.366606	110.973
Infected 3-0	1	9	75	57	167	184.614	0.502502	92.7689	12.2875	178.294	0.398446	71.0406
Infected 3-15	2	9	75	71	205	228.69	0.449494	102.795	12.1995	219.952	0.34276	75.3909
Uninfected 1-1	3	9	75	127	159	200.614	0.741709	148.797	13.2036	185.357	0.439949	81.5474
Infected 3-4	4	9	75	96	153.5	170.823	0.5096	87.0513	8.88464	165.244	0.410648	67.8573
Infected 3-8	5	9	75	51	143	170.804	0.511522	87.37	12.2343	163.178	0.372172	60.7301
Infected 3-24	6	9	75	50	211.5	218.32	0.375402	81.9578	11.5906	214.932	0.298824	64.2269
Infected 3-48	7	9	75	92	184.5	211.457	0.515225	108.948	11.3586	203.012	0.39077	79.3311
H+E	8	9	75	71	777	812.704	0.296798	241.209	28.6263	802.587	0.235567	189.063
Uninfected 1-0	1	10	75	58	175.5	198.034	0.507901	100.582	13.2071	188.423	0.387432	73.001
Uninfected 1-15	2	10	75	62	163.5	225	1.20824	271.854	34.5255	189.482	0.477169	90.415
Uninfected 1-1	3	10	75	50	194.5	214.22	0.542023	116.112	16.4207	204.023	0.412615	84.1829
Uninfected 1-4	4	10	75	87	168	184.437	0.50652	93.4209	10.0158	179.152	0.426631	76.4318
Uninfected 1-8	5	10	75	53	196	216.472	0.590746	127.88	17.5656	200.553	0.384304	77.0733
Uninfected 1-24	6	10	75	56	185.5	209.107	0.435768	91.1222	12.1767	202.88	0.343276	69.6439
Uninfected 1-48	7	10	75	56	215.5	324.25	1.82293	591.084	78.987	238.5	0.384862	91.7895
H+T	8	10	75	50	186	389.24	3.4729	1351.79	191.172	199.273	0.355772	70.8957
Uninfected 2-0	1	11	75	80	185	189.837	0.447878	85.024	9.50597	186.375	0.371206	69.1835
Uninfected 2-15	2	11	75	52	163.5	189.423	0.492063	93.208	12.9256	178.826	0.351571	62.87
Uninfected 2-1	3	11	75	89	180	203.843	0.521252	106.253	11.2628	195.247	0.408373	79.7335
Uninfected 2-4	4	11	75	86	170	207.36	0.612826	127.076	13.703	198.205	0.512552	101.59
Uninfected 2-8	5	11	75	63	168	201.762	0.636356	128.392	16.1759	187.439	0.435552	81.6392
Uninfected 2-24	6	11	75	50	230	244.06	0.527605	128.767	18.2105	232.068	0.378715	87.8877
Uninfected 2-48	7	11	75	50	224.5	228.5	0.439373	100.397	14.1983	225.182	0.339389	76.4242
HeLa	8	11	75	55	180	199.691	0.541787	108.19	14.5883	189.837	0.385297	73.1435
Uninfected 3-0	1	12	75	68	129	179.735	0.63101	113.415	13.7536	172.403	0.561894	96.8723
Uninfected 3-15	2	12	75	59	171	184.847	0.542236	100.231	13.049	177.943	0.449364	79.9614
Uninfected 3-1	3	12	75	50	155.5	229.12	1.42845	327.286	46.2852	177.432	0.465033	82.5116
Uninfected 3-4	4	12	75	50	178.5	226.46	0.691102	156.507	22.1334	205.273	0.431548	88.5851
Uninfected 3-8	5	12	75	78	163.5	197.782	0.672342	132.977	15.0567	180.386	0.362759	65.4366
Uninfected 3-24	6	12	75	53	185	205	0.502267	102.965	14.1433	197.894	0.389135	77.0074
Uninfected 3-48	7	12	75	51	249	235.314	0.439414	103.4	14.4789	232.756	0.376252	87.5747
DPBS	8	12	75	56	250.5	266.196	0.446174	118.77	15.8713	261.4	0.364288	95.225
MFI	Time (hrs)	Infected			Uninfected				FC	Time (hrs)	Infected			Uninfected
	0	193.217	185.706	178.294	188.423	186.375	172.403			0	1.04026	0.999821	0.959917	1.03302	1.02179	0.945191
	0.25	218.48	232.717	219.952	189.482	178.826	177.943			0.25	1.17627	1.25292	1.1842	1.03883	0.980404	0.975564
	1	194.5	209.117	185.357	204.023	195.247	177.432			1	1.04717	1.12586	0.99794	1.11854	1.07043	0.97276
	4	193.78	185.519	165.244	179.152	198.205	205.273			4	1.04329	0.998817	0.889657	0.98219	1.08665	1.1254
	8	188.481	200.845	163.178	200.553	187.439	180.386			8	1.01476	1.08133	0.878532	1.09952	1.02762	0.988954
	16	235.191	244.721	214.932	202.88	232.068	197.894			16	1.26624	1.31755	1.15717	1.11228	1.2723	1.08494
	24	214.663	223.783	203.012	238.5	225.182	232.756			24	1.15572	1.20483	1.093	1.30756	1.23455	1.27607
		Infected			Uninfected				Kinetics	Time (hrs)	Infected			Uninfected
mean zero		185.739			182.4					0	0.821533	0.758846	0.810603	0.790034	0.803105	0.740705
										0.25	0.928946	0.950947	1	0.794474	0.770576	0.764508
std deviation (% of signal):		0.040173			0.047797					1	0.826987	0.85451	0.842712	0.855441	0.841334	0.76231
		0.0349969			0.035271					4	0.823925	0.758085	0.751273	0.751161	0.854081	0.881924
		0.0610458			0.0704824					8	0.801394	0.820708	0.741878	0.840894	0.807688	0.775001
		0.0808935			0.0695688					16	1	1	0.977174	0.85065	1	0.850221
		0.104255			0.0540193					24	0.912718	0.914441	0.922982	1	0.970326	1
		0.0656839			0.0875118
		0.0486915			0.028775				Norm to Max	Time (hrs)	Infected			Uninfected
										0	0.832311	0.799954	0.768026	0.811658	0.802836	0.742651
mean time course:		185.739			182.4					0.25	0.941133	1.00246	0.947475	0.81622	0.770318	0.766516
		223.716			182.084					1	0.837836	0.9008	0.798449	0.878856	0.841053	0.764312
		196.324			192.234					4	0.834733	0.799151	0.711812	0.771722	0.853796	0.884241
		181.514			194.21					8	0.811907	0.865167	0.702911	0.863911	0.807418	0.777036
		184.168			189.459					16	1.01312	1.05417	0.925848	0.873934	0.999666	0.852454
		231.615			210.947					24	0.924692	0.963977	0.874503	1.02737	0.970002	1.00263
		213.82			232.146
maximum:		232.146
