# Supplementary material for: Systems analysis of latent HIV reversal reveals altered stress kinase signaling and increased cell death in infected T cells
Source: Sci Rep. 2017 Nov 23;7:16179. doi: 10.1038/s41598-017-15532-0 (PMC5701066; doi:10.1038/s41598-017-15532-0)
Supplement: Supplementary file 11 — S10 [file 41598_2017_15532_MOESM11_ESM.xlsx]

## Sheet: Coversheet
Latent HIV infection alters systems-level signaling and regulation of cell death in T cells
Linda E. Fong1, Endah S. Sulistijo1, and Kathryn Miller-Jensen1,2*
1Department of Biomedical Engineering, Yale University, New Haven, CT, USA
2Department of Molecular, Cellular, and Developmental Biology, Yale University, New Haven, CT, USA
*Correspondance: kathryn.miller-jensen@yale.edu
Phospho-protein time course data for Donor 1 Primary TCM cells (Uninfected and Latent DHIV-infected) stimulated with with 1uM Prostratin and 1 uM SAHA

## Sheet: Placement-primary-1P1S
	1	2	3	4	5	6	7	8	9	10	11	12
A	Prim-infect-1 1-0	Prim-infect-1 2-0	Prim-infect-1 3-0	Prim-uninfect- 1-0	Prim-uninfect- 2-0	Prim-uninfect- 3-0	Prim-infect-1 1-0	Prim-infect-1 2-0	Prim-infect-1 3-0	Prim-uninfect- 1-0	Prim-uninfect- 2-0	Prim-uninfect- 3-0	0
B	Prim-infect-1 1-15	Prim-infect-1 2-15	Prim-infect-1 3-15	Prim-uninfect- 1-15	Prim-uninfect- 2-15	Prim-uninfect- 3-15	Prim-infect-1 1-15	Prim-infect-1 2-15	Prim-infect-1 3-15	Prim-uninfect- 1-15	Prim-uninfect- 2-15	Prim-uninfect- 3-15	15
C	Prim-infect-1 1-1	Prim-infect-1 2-1	Prim-infect-1 3-1	Prim-uninfect- 1-1	Prim-uninfect- 2-1	Prim-uninfect- 3-1	Prim-infect-1 1-1	Prim-infect-1 2-1	Prim-infect-1 3-1	Prim-uninfect- 1-1	Prim-uninfect- 2-1	Prim-uninfect- 3-1	1
D	Prim-infect-1 1-4	Prim-infect-1 2-4	Prim-infect-1 3-4	Prim-uninfect- 1-4	Prim-uninfect- 2-4	Prim-uninfect- 3-4	Prim-infect-1 1-4	Prim-infect-1 2-4	Prim-infect-1 3-4	Prim-uninfect- 1-4	Prim-uninfect- 2-4	Prim-uninfect- 3-4	4
E	Prim-infect-1 1-8	Prim-infect-1 2-8	Prim-infect-1 3-8	Prim-uninfect- 1-8	Prim-uninfect- 2-8	Prim-uninfect- 3-8	Prim-infect-1 1-8	Prim-infect-1 2-8	Prim-infect-1 3-8	Prim-uninfect- 1-8	Prim-uninfect- 2-8	Prim-uninfect- 3-8	8
F	Prim-infect-1 1-24	Prim-infect-1 2-24	Prim-infect-1 3-24	Prim-uninfect- 1-24	Prim-uninfect- 2-24	Prim-uninfect- 3-24	Prim-infect-1 1-24	Prim-infect-1 2-24	Prim-infect-1 3-24	Prim-uninfect- 1-24	Prim-uninfect- 2-24	Prim-uninfect- 3-24	24
G	Prim-infect-1 1-48	Prim-infect-1 2-48	Prim-infect-1 3-48	Prim-uninfect- 1-48	Prim-uninfect- 2-48	Prim-uninfect- 3-48	Prim-infect-1 1-48	Prim-infect-1 2-48	Prim-infect-1 3-48	Prim-uninfect- 1-48	Prim-uninfect- 2-48	Prim-uninfect- 3-48	48
H	RIPA	RIPA	H+E	PBS	HeLa	PBS	RIPA	RIPA	H+I	H+A	PBS	PBS
	controls	HeLa+EGF	H+E	p-ERK, p-p38
		HeLa+TNFa	H+T	p-IkBa
		HeLa+Ins	H+I	p-Akt
		HeLa+Aniso	H+A	p-JNK
		HeLa		all

## Sheet: p38 (36)
	RowNo	ColNo	RegionNumber19	RegionCount	Median	Mean	CV	StdDev	StdErr	TrimmedMean	TrimmedCV	TrimmedStdDev
Infected 1-0	1	1	36	50	4090.5	3986.96	0.243688	971.573	137.401	4036.89	0.157081	634.12
Infected 1-15	2	1	36	50	7399.5	7911.72	0.369308	2921.86	413.213	7659.36	0.186046	1424.99
Infected 1-1	3	1	36	50	5641.5	5742.6	0.186492	1070.95	151.455	5708.98	0.152043	868.011
Infected 1-4	4	1	36	58	7371	7371.24	0.192052	1415.66	185.886	7361.85	0.152594	1123.37
Infected 1-8	5	1	36	50	10364.5	10837.6	0.3558	3856.02	545.323	10569.7	0.126263	1334.56
Infected 1-24	6	1	36	50	5605.5	5690.2	0.218857	1245.34	176.118	5642.3	0.139574	787.52
Infected 1-48	7	1	36	50	5544.5	5556.3	0.187677	1042.79	147.473	5538.57	0.152179	842.852
RIPA	8	1	36	50	171.5	176.56	0.387633	68.4404	9.67893	175.159	0.308289	53.9995
Infected 2-0	1	2	36	50	3556.5	3482.56	0.239324	833.461	117.869	3538.91	0.148514	525.577
Infected 2-15	2	2	36	50	8990.5	8308.68	0.348548	2895.97	409.553	8543.98	0.215044	1837.33
Infected 2-1	3	2	36	50	5257	5114.14	0.239025	1222.41	172.875	5167.93	0.151408	782.467
Infected 2-4	4	2	36	50	5346	5366.06	0.195343	1048.22	148.241	5352.93	0.139245	745.367
Infected 2-8	5	2	36	50	11369	11597.3	0.319383	3703.97	523.821	11213.3	0.163122	1829.14
Infected 2-24	6	2	36	50	5704.5	6576.84	0.839279	5519.8	780.618	5565.82	0.215888	1201.6
Infected 2-48	7	2	36	50	4958.5	5028.5	0.171033	860.038	121.628	5025.61	0.136596	686.479
RIPA	8	2	36	50	166	247.3	2.19987	544.028	76.9372	168.614	0.294285	49.6205
Infected 3-0	1	3	36	50	4062.5	4089.78	0.186325	762.027	107.767	4075.32	0.141333	575.976
Infected 3-15	2	3	36	50	8979.5	8984.04	0.25312	2274.04	321.598	9033.55	0.163699	1478.78
Infected 3-1	3	3	36	50	6365.5	6155.4	0.252996	1557.29	220.234	6226.91	0.171312	1066.74
Infected 3-4	4	3	36	50	5357.5	5359.98	0.18007	965.172	136.496	5362.64	0.146167	783.841
Infected 3-8	5	3	36	50	9088.5	9584.68	0.364841	3496.89	494.535	9291.84	0.139371	1295.02
Infected 3-24	6	3	36	50	5474	5535.74	0.343628	1902.23	269.016	5369.84	0.165439	888.384
Infected 3-48	7	3	36	50	4306.5	4496.26	0.25513	1147.13	162.229	4430.98	0.145482	644.629
H+E	8	3	36	50	3815.5	3822.68	0.213322	815.463	115.324	3793.66	0.166808	632.813
Uninfected 1-0	1	4	36	50	5211.5	5251.3	0.18837	989.187	139.892	5244.75	0.154588	810.774
Uninfected 1-15	2	4	36	50	6865.5	6693.9	0.241431	1616.12	228.553	6792.27	0.160642	1091.12
Uninfected 1-1	3	4	36	50	5277	5470.82	0.209657	1147	162.21	5396.05	0.163786	883.794
Uninfected 1-4	4	4	36	50	7035.5	6864.08	0.266903	1832.05	259.091	6970.43	0.160726	1120.33
Uninfected 1-8	5	4	36	50	8657.5	8322.56	0.243199	2024.03	286.242	8522.48	0.14073	1199.37
Uninfected 1-24	6	4	36	50	7481.5	7447.86	0.202671	1509.47	213.471	7454.16	0.17298	1289.42
Uninfected 1-48	7	4	36	50	3273.5	3248.1	0.241884	785.665	111.11	3304.82	0.153927	508.699
H+T	8	4	36	50	179.5	270.88	2.18115	590.831	83.5561	184.705	0.337281	62.2973
Uninfected 2-0	1	5	36	50	4490	4510.28	0.265259	1196.39	169.195	4546.73	0.159855	726.817
Uninfected 2-15	2	5	36	50	6679.5	6882.36	0.206075	1418.28	200.576	6867.2	0.173917	1194.32
Uninfected 2-1	3	5	36	50	4923	5201.3	0.243971	1268.97	179.459	5123.86	0.181938	932.224
Uninfected 2-4	4	5	36	50	6310	6163.54	0.26341	1623.54	229.603	6263.86	0.174974	1096.02
Uninfected 2-8	5	5	36	52	8489	8419.4	0.277166	2333.57	323.608	8651.91	0.171925	1487.48
Uninfected 2-24	6	5	36	50	7190.5	6756.58	0.269178	1818.72	257.206	6947.68	0.160431	1114.62
Uninfected 2-48	7	5	36	50	2638.5	2647.74	0.199886	529.246	74.8467	2635.48	0.156476	412.388
HeLa	8	5	36	50	992.5	977.08	0.435275	425.298	60.1462	954.568	0.191422	182.726
Uninfected 3-0	1	6	36	52	4760	4608.67	0.254906	1174.78	162.912	4656.43	0.163528	761.458
Uninfected 3-15	2	6	36	50	6863.5	6959.36	0.407281	2834.41	400.847	6948.09	0.184832	1284.23
Uninfected 3-1	3	6	36	50	5156.5	5457.1	0.57154	3118.95	441.087	5119.45	0.187503	959.914
Uninfected 3-4	4	6	36	50	6387.5	6309.22	0.222497	1403.78	198.525	6387.27	0.138099	882.075
Uninfected 3-8	5	6	36	50	9109.5	9030.08	0.27053	2442.91	345.479	9038.7	0.178047	1609.32
Uninfected 3-24	6	6	36	51	9302	8826.27	0.234334	2068.3	289.619	8966.36	0.167467	1501.56
Uninfected 3-48	7	6	36	50	3302	3779.3	0.822829	3109.72	439.78	3373.82	0.131534	443.771
DPBS	8	6	36	51	172	491.608	3.20907	1577.61	220.909	188.2	0.462772	87.0936
MFI	Time (hrs)	Infected			Uninfected				FC	Time (hrs)	Infected			Uninfected
	0	4036.89	3538.91	4075.32	5244.75	4546.73	4656.43			0	1.03944	0.91122	1.04934	1.08903	0.944094	0.966874
	0.25	7659.36	8543.98	9033.55	6792.27	6867.2	6948.09			0.25	1.97218	2.19996	2.32601	1.41036	1.42592	1.44272
	1	5708.98	5167.93	6226.91	5396.05	5123.86	5119.45			1	1.46998	1.33067	1.60334	1.12045	1.06393	1.06302
	4	7361.85	5352.93	5362.64	6970.43	6263.86	6387.27			4	1.89557	1.37831	1.3808	1.44736	1.30064	1.32627
	8	10569.7	11213.3	9291.84	8522.48	8651.91	9038.7			8	2.72154	2.88727	2.39252	1.76963	1.7965	1.87682
	16	5642.3	5565.82	5369.84	7454.16	6947.68	8966.36			16	1.45281	1.43312	1.38266	1.5478	1.44263	1.8618
	24	5538.57	5025.61	4430.98	3304.82	2635.48	3373.82			24	1.4261	1.29403	1.14092	0.686221	0.547237	0.700548
		Infected			Uninfected				Kinetics	Time (hrs)	Infected			Uninfected
mean zero		3883.7			4815.97					0	0.381932	0.315599	0.438591	0.615402	0.525517	0.515166
										0.25	0.724656	0.761949	0.972202	0.796983	0.793721	0.768704
std deviation (% of signal):		0.0770448			0.0779414					1	0.540129	0.460874	0.670148	0.633155	0.592223	0.566393
		0.0827944			0.0113446					4	0.696507	0.477373	0.577134	0.817888	0.723986	0.706658
		0.0928794			0.0303911					8	1	1	1	1	1	1
		0.192017			0.0577004					16	0.53382	0.496358	0.577909	0.874647	0.803023	0.991996
		0.0944197			0.0307395					24	0.524006	0.448183	0.476868	0.387777	0.304612	0.373263
		0.0254303			0.134832
		0.110895			0.131357				Norm to Max	Time (hrs)	Infected			Uninfected
										0	0.389726	0.341651	0.393436	0.506334	0.438946	0.449538
mean time course:		3883.7			4815.97					0.25	0.739444	0.824846	0.872109	0.655734	0.662968	0.670777
		8412.3			6869.19					1	0.551151	0.498918	0.601153	0.520941	0.494664	0.494238
		5701.27			5213.12					4	0.710721	0.516778	0.517715	0.672934	0.604721	0.616635
		6025.8			6540.52					8	1.02041	1.08255	0.897045	0.82277	0.835266	0.872607
		10358.3			8737.7					16	0.544714	0.537331	0.518411	0.719633	0.670737	0.865623
		5525.98			7789.4					24	0.5347	0.485179	0.427772	0.319051	0.254432	0.325712
		4998.39			3104.7
maximum:		10358.3

## Sheet: pErk (38)
	RowNo	ColNo	RegionNumber19	RegionCount	Median	Mean	CV	StdDev	StdErr	TrimmedMean	TrimmedCV	TrimmedStdDev
Infected 1-0	1	1	38	68	367.5	736.25	3.90392	2874.26	348.555	387.258	0.309338	119.794
Infected 1-15	2	1	38	81	21110	20744.4	0.196708	4080.58	453.398	20656.8	0.14379	2970.25
Infected 1-1	3	1	38	67	10946	11123.3	0.162638	1809.07	221.013	11109	0.131167	1457.13
Infected 1-4	4	1	38	50	9812.5	9967.7	0.19046	1898.45	268.481	9864.5	0.140375	1384.73
Infected 1-8	5	1	38	69	7347	7729.45	0.363829	2812.2	338.549	7419.29	0.163333	1211.81
Infected 1-24	6	1	38	66	5909	5778.5	0.207644	1199.87	147.694	5825.37	0.162206	944.911
Infected 1-48	7	1	38	78	5630	5583.99	0.199195	1112.3	125.944	5585.87	0.156988	876.913
RIPA	8	1	38	53	90	196.83	3.63284	715.052	98.22	97.2979	0.436704	42.4904
Infected 2-0	1	2	38	50	286	296.66	0.316689	93.9489	13.2864	291.136	0.208881	60.8129
Infected 2-15	2	2	38	95	20921	20091.8	0.206344	4145.82	425.352	20526	0.135694	2785.25
Infected 2-1	3	2	38	74	11967	11823.8	0.210536	2489.33	289.379	11977.8	0.144785	1734.21
Infected 2-4	4	2	38	93	8260	8402.61	0.249824	2099.18	217.675	8220.92	0.148239	1218.66
Infected 2-8	5	2	38	63	7691	8061.25	0.330956	2667.92	336.126	7868.26	0.152677	1201.3
Infected 2-24	6	2	38	109	6018	5829.05	0.221615	1291.8	123.732	5829.47	0.179845	1048.4
Infected 2-48	7	2	38	54	4538.5	4480.91	0.218056	977.091	132.965	4536.19	0.158983	721.178
RIPA	8	2	38	96	91.5	102.458	0.501563	51.3893	5.2449	99.3837	0.382142	37.9787
Infected 3-0	1	3	38	72	317.5	329.75	0.333872	110.094	12.9747	328.625	0.255211	83.8687
Infected 3-15	2	3	38	54	22331	21351.9	0.202749	4329.09	589.114	21686.4	0.11332	2457.52
Infected 3-1	3	3	38	64	9702.5	9876.72	0.236357	2334.43	291.804	9763.03	0.146296	1428.3
Infected 3-4	4	3	38	62	7958.5	7914.26	0.228492	1808.35	229.66	7933.3	0.186833	1482.2
Infected 3-8	5	3	38	69	6505	6701.2	0.489546	3280.55	394.932	6447.87	0.190014	1225.19
Infected 3-24	6	3	38	57	5347	6154.82	0.792998	4880.76	646.473	5359.16	0.195194	1046.08
Infected 3-48	7	3	38	64	3828	3812.78	0.208924	796.583	99.5728	3802.52	0.178935	680.402
H+E	8	3	38	58	18987.5	18064	0.246258	4448.41	584.104	18314.2	0.18813	3445.45
Uninfected 1-0	1	4	38	86	478	489.395	0.335907	164.392	17.7268	480.308	0.252245	121.155
Uninfected 1-15	2	4	38	75	22314	21085.1	0.248316	5235.76	604.574	21504.8	0.132055	2839.82
Uninfected 1-1	3	4	38	73	13077	12820.5	0.290316	3722.02	435.629	12884.7	0.166985	2151.55
Uninfected 1-4	4	4	38	54	10321	10262	0.221631	2274.39	309.505	10245.3	0.183466	1879.67
Uninfected 1-8	5	4	38	56	10215	10030.3	0.232206	2329.1	311.238	10024	0.134373	1346.95
Uninfected 1-24	6	4	38	65	7284	7039.2	0.235018	1654.34	205.196	7083.78	0.194789	1379.85
Uninfected 1-48	7	4	38	76	6760.5	7171.82	0.577874	4144.41	475.396	6646.9	0.190737	1267.81
H+T	8	4	38	74	96	149.243	2.56536	382.863	44.507	103.061	0.364702	37.5864
Uninfected 2-0	1	5	38	88	369.5	366.818	0.299133	109.728	11.697	364.525	0.242434	88.3732
Uninfected 2-15	2	5	38	78	22750.5	21256.3	0.22264	4732.5	535.85	21745.4	0.127249	2767.08
Uninfected 2-1	3	5	38	55	12650	12975.8	0.447852	5811.23	783.586	12301.5	0.250155	3077.27
Uninfected 2-4	4	5	38	61	10875	11571.3	0.321911	3724.94	476.929	11271.7	0.193793	2184.37
Uninfected 2-8	5	5	38	50	9786.5	9820.04	0.284332	2792.15	394.869	9864.73	0.175423	1730.5
Uninfected 2-24	6	5	38	57	6870	6675.12	0.256764	1713.93	227.016	6806.16	0.164185	1117.47
Uninfected 2-48	7	5	38	61	6498	6402.2	0.245522	1571.88	201.259	6348.75	0.187631	1191.22
HeLa	8	5	38	59	1330	1334.31	0.249397	332.772	43.3232	1333.7	0.17888	238.572
Uninfected 3-0	1	6	38	50	381	394.86	0.374412	147.841	20.9078	389.432	0.314924	122.642
Uninfected 3-15	2	6	38	50	19547.5	19052.7	0.294878	5618.2	794.534	19462.1	0.198057	3854.61
Uninfected 3-1	3	6	38	58	11040	10957.8	0.345864	3789.9	497.639	11053.2	0.221073	2443.56
Uninfected 3-4	4	6	38	61	10895	11041	0.333249	3679.39	471.098	10907.5	0.175175	1910.73
Uninfected 3-8	5	6	38	50	9622.5	9084.76	0.271709	2468.41	349.086	9260.11	0.200716	1858.65
Uninfected 3-24	6	6	38	50	7427.5	7046.44	0.408227	2876.54	406.805	7011.82	0.238998	1675.81
Uninfected 3-48	7	6	38	65	5485	5690.23	0.660581	3758.86	466.229	5365.1	0.242145	1299.13
DPBS	8	6	38	50	99	119.78	1.07548	128.821	18.2181	103.886	0.463181	48.1182
MFI	Time (hrs)	Infected			Uninfected				FC	Time (hrs)	Infected			Uninfected
	0	387.258	291.136	328.625	480.308	364.525	389.432			0	1.15368	0.867321	0.979003	1.16743	0.886013	0.946552
	0.25	20656.8	20526	21686.4	21504.8	21745.4	19462.1			0.25	61.5386	61.1487	64.6058	52.2694	52.8542	47.3046
	1	11109	11977.8	9763.03	12884.7	12301.5	11053.2			1	33.0947	35.6831	29.0849	31.3175	29.8999	26.8659
	4	9864.5	8220.92	7933.3	10245.3	11271.7	10907.5			4	29.3872	24.4908	23.634	24.9022	27.3969	26.5119
	8	7419.29	7868.26	6447.87	10024	9864.73	9260.11			8	22.1027	23.4403	19.2088	24.3642	23.9772	22.5076
	16	5825.37	5829.47	5359.16	7083.78	6806.16	7011.82			16	17.3543	17.3665	15.9654	17.2178	16.543	17.0429
	24	5585.87	4536.19	3802.52	6646.9	6348.75	5365.1			24	16.6408	13.5137	11.328	16.1559	15.4312	13.0404
		Infected			Uninfected				Kinetics	Time (hrs)	Infected			Uninfected
mean zero		335.673			411.421					0	0.0187472	0.0141838	0.0151535	0.0223349	0.0167633	0.0200097
										0.25	1	1	1	1	1	1
std deviation (% of signal):		0.144328			0.148128					1	0.537788	0.583546	0.450191	0.599154	0.565706	0.567933
		0.0303291			0.0600145					4	0.477541	0.400513	0.365819	0.476419	0.518348	0.56045
		0.101913			0.077456					8	0.359168	0.383332	0.297323	0.466127	0.453648	0.475801
		0.120135			0.048144					16	0.282007	0.284005	0.24712	0.329405	0.312994	0.36028
		0.100209			0.0414752					24	0.270413	0.220997	0.175341	0.309089	0.291959	0.275669
		0.0476714			0.0206792
		0.193111			0.109596				Norm to Max	Time (hrs)	Infected			Uninfected
										0	0.0184792	0.0138925	0.0156814	0.0229194	0.0173944	0.0185829
mean time course:		335.673			411.421					0.25	0.985705	0.97946	1.03483	1.02617	1.03765	0.928696
		20956.4			20904.1					1	0.5301	0.57156	0.465873	0.614832	0.587002	0.527437
		10950			12079.8					4	0.470715	0.392286	0.378562	0.488886	0.537862	0.520487
		8672.91			10808.2					8	0.354034	0.375458	0.30768	0.478324	0.470726	0.441875
		7245.14			9716.27					16	0.277975	0.278171	0.255729	0.338024	0.324777	0.33459
		5671.33			6967.25					24	0.266547	0.216458	0.181449	0.317177	0.30295	0.256012
		4641.53			6120.25
maximum:		20956.4

## Sheet: pIkB (67)
	RowNo	ColNo	RegionNumber19	RegionCount	Median	Mean	CV	StdDev	StdErr	TrimmedMean	TrimmedCV	TrimmedStdDev
Infected 1-0	1	1	67	81	562	572.531	0.300642	172.127	19.1252	566.425	0.223169	126.408
Infected 1-15	2	1	67	110	1658	1631.64	0.258644	422.013	40.2374	1636.71	0.1882	308.029
Infected 1-1	3	1	67	97	947	950.515	0.305144	290.044	29.4495	942.23	0.233775	220.27
Infected 1-4	4	1	67	77	816	876.805	0.322085	282.406	32.1831	860.319	0.190463	163.859
Infected 1-8	5	1	67	98	1115.5	1085.34	0.336165	364.852	36.8557	1078.19	0.275034	296.54
Infected 1-24	6	1	67	93	1208	1211.54	0.294538	356.844	37.003	1214.96	0.203722	247.515
Infected 1-48	7	1	67	92	1269.5	1241.28	0.400579	497.231	51.8399	1240.63	0.339381	421.048
RIPA	8	1	67	78	63	89.7308	2.03042	182.191	20.629	68.9571	0.404451	27.8898
Infected 2-0	1	2	67	59	409	428.169	0.343513	147.082	19.1484	418.283	0.218686	91.4726
Infected 2-15	2	2	67	129	1743	1786.63	0.246496	440.397	38.7748	1774.57	0.194637	345.397
Infected 2-1	3	2	67	104	1006	1045.27	0.376145	393.173	38.5538	1046.28	0.302043	316.021
Infected 2-4	4	2	67	91	716	739.11	0.297812	220.116	23.0744	733.79	0.247174	181.374
Infected 2-8	5	2	67	69	1222	1229.42	0.267322	328.651	39.5649	1229.33	0.217649	267.563
Infected 2-24	6	2	67	141	1316	1305.89	0.222082	290.015	24.4237	1308.28	0.176456	230.855
Infected 2-48	7	2	67	83	1066	1075.19	0.293192	315.238	34.6019	1075.49	0.215946	232.249
RIPA	8	2	67	104	60.5	68.6154	0.625083	42.8903	4.20574	64.5106	0.433547	27.9684
Infected 3-0	1	3	67	73	515	522.082	0.350032	182.746	21.3888	521.631	0.260308	135.785
Infected 3-15	2	3	67	71	1870	1730.06	0.305865	529.164	62.8002	1753	0.205986	361.093
Infected 3-1	3	3	67	91	1016	1018.9	0.281416	286.735	30.058	1021.14	0.224271	229.011
Infected 3-4	4	3	67	85	774	776.471	0.297142	230.722	25.0253	774.429	0.235762	182.581
Infected 3-8	5	3	67	75	922	949.573	0.301063	285.882	33.0108	942.97	0.253159	238.721
Infected 3-24	6	3	67	74	1093.5	1084.95	0.291275	316.017	36.7363	1081.02	0.218349	236.039
Infected 3-48	7	3	67	72	823	845.097	0.31648	267.456	31.52	839.406	0.260812	218.928
H+E	8	3	67	94	138.5	171.67	0.902423	154.919	15.9787	148.226	0.478192	70.8806
Uninfected 1-0	1	4	67	108	863.5	865.944	0.272289	235.788	22.6887	857.827	0.216463	185.688
Uninfected 1-15	2	4	67	61	1031	1061.26	0.28489	302.343	38.7111	1046.35	0.228607	239.202
Uninfected 1-1	3	4	67	102	684.5	707.098	0.361227	255.423	25.2906	703.087	0.282745	198.794
Uninfected 1-4	4	4	67	66	651.5	686.349	0.355472	243.977	30.0315	672.05	0.255855	171.947
Uninfected 1-8	5	4	67	64	820.5	829.594	0.279977	232.268	29.0334	828.276	0.216434	179.267
Uninfected 1-24	6	4	67	81	999	1047.95	0.333185	349.161	38.7957	1023.08	0.217239	222.253
Uninfected 1-48	7	4	67	91	438	493.659	0.370796	183.047	19.1885	482.259	0.301014	145.167
H+T	8	4	67	91	68	84.5934	0.711151	60.1587	6.30634	77.8642	0.468244	36.4595
Uninfected 2-0	1	5	67	96	900	892.271	0.265777	237.145	24.2035	890.326	0.197575	175.906
Uninfected 2-15	2	5	67	99	952	997.03	0.308724	307.807	30.9357	985.416	0.260193	256.398
Uninfected 2-1	3	5	67	77	704	670.974	0.293979	197.252	22.479	669.913	0.22455	150.429
Uninfected 2-4	4	5	67	70	681.5	701.443	0.340916	239.133	28.5819	687.726	0.21329	146.685
Uninfected 2-8	5	5	67	72	821.5	870.083	0.347777	302.595	35.6612	858	0.282047	241.996
Uninfected 2-24	6	5	67	76	1042	1150.51	0.683324	786.173	90.1803	1068.18	0.205579	219.595
Uninfected 2-48	7	5	67	71	462	473.465	0.485496	229.865	27.28	456.111	0.270941	123.579
HeLa	8	5	67	73	112	123.644	0.558512	69.0566	8.08247	118.6	0.452767	53.6982
Uninfected 3-0	1	6	67	66	716.5	723.939	0.339015	245.427	30.2099	721.967	0.260955	188.401
Uninfected 3-15	2	6	67	68	889.5	889.441	0.364789	324.458	39.3463	892.645	0.302417	269.951
Uninfected 3-1	3	6	67	78	455.5	466.449	0.462519	215.742	24.4279	462.571	0.379108	175.365
Uninfected 3-4	4	6	67	68	632.5	647.632	0.297845	192.894	23.3918	650.887	0.233931	152.263
Uninfected 3-8	5	6	67	67	924	933.851	0.315076	294.234	35.9464	932.656	0.252287	235.297
Uninfected 3-24	6	6	67	69	1237	1237.39	0.346771	429.092	51.6566	1241.51	0.26045	323.35
Uninfected 3-48	7	6	67	84	560.5	573.512	0.421271	241.604	26.3611	563.513	0.339626	191.384
DPBS	8	6	67	73	84	89.8904	0.654731	58.854	6.88834	83.5077	0.37475	31.2945
MFI	Time (hrs)	Infected			Uninfected				FC	Time (hrs)	Infected			Uninfected
	0	566.425	418.283	521.631	857.827	890.326	721.967			0	1.12808	0.833046	1.03887	1.04184	1.08132	0.87684
	0.25	1636.71	1774.57	1753	1046.35	985.416	892.645			0.25	3.25965	3.53421	3.49125	1.2708	1.1968	1.08413
	1	942.23	1046.28	1021.14	703.087	669.913	462.571			1	1.87653	2.08375	2.03368	0.853911	0.81362	0.561801
	4	860.319	733.79	774.429	672.05	687.726	650.887			4	1.7134	1.4614	1.54234	0.816216	0.835254	0.790513
	8	1078.19	1229.33	942.97	828.276	858	932.656			8	2.14731	2.44832	1.878	1.00595	1.04206	1.13273
	16	1214.96	1308.28	1081.02	1023.08	1068.18	1241.51			16	2.4197	2.60556	2.15293	1.24255	1.29732	1.50783
	24	1240.63	1075.49	839.406	482.259	456.111	563.513			24	2.47083	2.14194	1.67175	0.585712	0.553954	0.684396
		Infected			Uninfected				Kinetics	Time (hrs)	Infected			Uninfected
mean zero		502.113			823.373					0	0.346074	0.235709	0.297565	0.819831	0.8335	0.581524
										0.25	1	1	1	1	0.922521	0.719001
std deviation (% of signal):		0.151311			0.10847					1	0.575684	0.589594	0.582508	0.671945	0.627156	0.372588
		0.0430769			0.0793986					4	0.525638	0.413502	0.441773	0.642283	0.643832	0.524271
		0.0541153			0.213032					8	0.658755	0.692749	0.537918	0.791589	0.803238	0.751228
		0.0818213			0.027584					16	0.742319	0.737239	0.616666	0.977767	1	1
		0.132215			0.0616025					24	0.758003	0.606058	0.47884	0.460899	0.427	0.453894
		0.0950856			0.103802
		0.191717			0.111875				Norm to Max	Time (hrs)	Infected			Uninfected
										0	0.329043	0.242986	0.303022	0.498322	0.517201	0.4194
mean time course:		502.113			823.373					0.25	0.950788	1.03087	1.01834	0.607835	0.572441	0.518549
		1721.43			974.802					1	0.547353	0.607795	0.593191	0.408432	0.389161	0.268714
		1003.21			611.857					4	0.49977	0.426268	0.449875	0.390402	0.399509	0.378109
		789.513			670.221					8	0.626336	0.714135	0.547783	0.481156	0.498423	0.541792
		1083.5			872.977					16	0.705788	0.759999	0.627975	0.594321	0.620517	0.721208
		1201.42			1110.92					24	0.7207	0.624768	0.487622	0.280151	0.264961	0.327352
		1051.84			500.628
maximum:		1721.43

## Sheet: pJnk (34)
	RowNo	ColNo	RegionNumber19	RegionCount	Median	Mean	CV	StdDev	StdErr	TrimmedMean	TrimmedCV	TrimmedStdDev
Infected 1-0	1	7	34	52	196.5	206.731	0.476716	98.5519	13.6667	199.522	0.372865	74.3947
Infected 1-15	2	7	34	50	372	408.58	0.398686	162.895	23.0368	408.273	0.328739	134.215
Infected 1-1	3	7	34	29	449	431.345	0.512858	221.219	41.0793	430.852	0.466103	200.821
Infected 1-4	4	7	34	42	295.5	316.214	0.43996	139.122	21.4669	307.263	0.358657	110.202
Infected 1-8	5	7	34	50	856.5	851.68	0.392738	334.487	47.3036	859.523	0.287897	247.454
Infected 1-24	6	7	34	50	594.5	639.72	0.300608	192.305	27.196	634.977	0.248155	157.572
Infected 1-48	7	7	34	50	793	796.88	0.293145	233.602	33.0363	792.909	0.243728	193.254
RIPA	8	7	34	50	282	285.8	0.366714	104.807	14.8219	278.818	0.277119	77.2659
Infected 2-0	1	8	34	53	170	230.283	0.99682	229.551	31.5312	192.745	0.453951	87.4967
Infected 2-15	2	8	34	48	438	439.875	0.325102	143.004	20.6409	438.205	0.26615	116.628
Infected 2-1	3	8	34	37	414	446.432	0.357929	159.791	26.2695	431	0.242608	104.564
Infected 2-4	4	8	34	30	235.5	242.067	0.370928	89.7894	16.3932	236.385	0.268957	63.5774
Infected 2-8	5	8	34	42	746	713.167	0.441864	315.123	48.6245	715.632	0.352811	252.483
Infected 2-24	6	8	34	53	677	689.415	0.283125	195.191	26.8115	681.383	0.21582	147.056
Infected 2-48	7	8	34	50	603.5	614.66	0.314286	193.179	27.3196	612.591	0.22801	139.677
RIPA	8	8	34	52	271	314.25	0.617651	194.097	26.9164	285.826	0.363759	103.972
Infected 3-0	1	9	34	57	193	185.298	0.458637	84.9847	11.2565	181.176	0.345796	62.65
Infected 3-15	2	9	34	50	421.5	428.74	0.349501	149.845	21.1913	425.568	0.273456	116.374
Infected 3-1	3	9	34	50	386	426.34	0.376467	160.503	22.6985	421.318	0.293001	123.447
Infected 3-4	4	9	34	50	227.5	240.9	0.421247	101.479	14.3512	239.477	0.325074	77.8479
Infected 3-8	5	9	34	50	579.5	581.96	0.368244	214.303	30.307	563.273	0.21197	119.397
Infected 3-24	6	9	34	50	587	586.56	0.33444	196.169	27.7425	590.091	0.245981	145.151
Infected 3-48	7	9	34	50	476.5	473.68	0.360569	170.794	24.1539	474	0.242017	114.716
H+E	8	9	34	50	428	461.26	0.352646	162.661	23.0038	454.977	0.291279	132.525
Uninfected 1-0	1	10	34	50	214.5	215.66	0.411717	88.7909	12.5569	212	0.316485	67.0949
Uninfected 1-15	2	10	34	50	298	315.2	0.370443	116.763	16.5129	308.25	0.293118	90.3536
Uninfected 1-1	3	10	34	50	377	383.58	0.394617	151.367	21.4066	378.636	0.323144	122.354
Uninfected 1-4	4	10	34	50	192.5	199.98	0.438932	87.7777	12.4136	196.682	0.322559	63.4415
Uninfected 1-8	5	10	34	50	302	309.3	0.456623	141.234	19.9734	306.136	0.374515	114.653
Uninfected 1-24	6	10	34	50	558.5	552.56	0.220886	122.053	17.2609	550.114	0.18385	101.138
Uninfected 1-48	7	10	34	50	252	279.18	0.41235	115.12	16.2804	271.295	0.324338	87.9914
H+T	8	10	34	50	12691	13340	0.294234	3925.09	555.092	12866.6	0.173428	2231.44
Uninfected 2-0	1	11	34	50	192.5	215.4	0.477394	102.831	14.5425	205.932	0.370484	76.2945
Uninfected 2-15	2	11	34	50	368	366.06	0.30276	110.828	15.6735	365.795	0.234371	85.732
Uninfected 2-1	3	11	34	50	348	371.9	0.394388	146.673	20.7427	363.932	0.305027	111.009
Uninfected 2-4	4	11	34	50	220	238.8	0.418772	100.003	14.1425	231.523	0.327198	75.7537
Uninfected 2-8	5	11	34	50	277	290.18	0.377444	109.527	15.4894	284.523	0.306287	87.1456
Uninfected 2-24	6	11	34	50	633	601.1	0.267601	160.855	22.7483	598.432	0.219185	131.167
Uninfected 2-48	7	11	34	50	259.5	334.12	1.09948	367.358	51.9523	283.932	0.341403	96.9352
HeLa	8	11	34	54	231.5	232.852	0.479218	111.587	15.1851	227.979	0.376459	85.8248
Uninfected 3-0	1	12	34	50	166.5	192.24	0.550087	105.749	14.9551	180.523	0.345139	62.3055
Uninfected 3-15	2	12	34	50	306.5	326.36	0.418926	136.721	19.3352	314.159	0.266239	83.6415
Uninfected 3-1	3	12	34	50	274	297.02	0.342852	101.834	14.4015	292.136	0.279499	81.6517
Uninfected 3-4	4	12	34	50	218	234.16	0.498961	116.837	16.5232	222.273	0.276764	61.517
Uninfected 3-8	5	12	34	50	294	312.2	0.416456	130.017	18.3872	304.455	0.298815	90.9754
Uninfected 3-24	6	12	34	50	646.5	642.64	0.285664	183.579	25.962	641.659	0.223734	143.561
Uninfected 3-48	7	12	34	50	240.5	262.78	0.411766	108.204	15.3023	257.659	0.271151	69.8646
DPBS	8	12	34	50	243.5	236.92	0.525892	124.594	17.6203	233.955	0.446252	104.403
MFI	Time (hrs)	Infected			Uninfected				FC	Time (hrs)	Infected			Uninfected
	0	199.522	192.745	181.176	212	205.932	180.523			0	1.04381	1.00836	0.947835	1.06274	1.03232	0.904945
	0.25	408.273	438.205	425.568	308.25	365.795	314.159			0.25	2.1359	2.29249	2.22638	1.54523	1.8337	1.57485
	1	430.852	431	421.318	378.636	363.932	292.136			1	2.25403	2.2548	2.20415	1.89807	1.82436	1.46445
	4	307.263	236.385	239.477	196.682	231.523	222.273			4	1.60747	1.23666	1.25284	0.985949	1.1606	1.11423
	8	859.523	715.632	563.273	306.136	284.523	304.455			8	4.49664	3.74387	2.94679	1.53463	1.42629	1.5262
	16	634.977	681.383	590.091	550.114	598.432	641.659			16	3.32192	3.56469	3.08709	2.75767	2.99989	3.21658
	24	792.909	612.591	474	271.295	283.932	257.659			24	4.14815	3.20481	2.47976	1.35998	1.42333	1.29162
		Infected			Uninfected				Kinetics	Time (hrs)	Infected			Uninfected
mean zero		191.148			199.485					0	0.232131	0.269335	0.307031	0.385375	0.344119	0.281337
										0.25	0.474999	0.612333	0.721191	0.560339	0.611257	0.489604
std deviation (% of signal):		0.0485296			0.0837137					1	0.501269	0.602265	0.713989	0.688288	0.608142	0.455283
		0.0354379			0.0961023					4	0.357481	0.330316	0.405831	0.357529	0.386882	0.346403
		0.0129699			0.134194					8	1	1	0.954552	0.556497	0.475447	0.47448
		0.153458			0.0832366					16	0.738756	0.952142	1	1	1	1
		0.207833			0.040294					24	0.922499	0.856014	0.803266	0.493163	0.47446	0.401551
		0.0718322			0.0767448
		0.255242			0.0484922				Norm to Max	Time (hrs)	Infected			Uninfected
										0	0.279909	0.270402	0.254173	0.297415	0.288902	0.253255
mean time course:		191.148			199.485					0.25	0.572766	0.614757	0.59703	0.432444	0.513175	0.440734
		424.015			329.402					1	0.604442	0.60465	0.591067	0.531189	0.51056	0.409838
		427.723			344.902					4	0.43106	0.331624	0.335963	0.275925	0.324803	0.311826
		261.042			216.826					8	1.20582	1.00396	0.790215	0.429479	0.399157	0.427119
		712.809			298.371					16	0.89081	0.955912	0.827839	0.771755	0.83954	0.900184
		635.484			596.735					24	1.11237	0.859404	0.664975	0.3806	0.398328	0.36147
		626.5			270.962
maximum:		712.809

## Sheet: pAkt (75)
	RowNo	ColNo	RegionNumber19	RegionCount	Median	Mean	CV	StdDev	StdErr	TrimmedMean	TrimmedCV	TrimmedStdDev
Infected 1-0	1	7	75	50	206	233.44	0.516958	120.679	17.0665	221.068	0.367338	81.2067
Infected 1-15	2	7	75	86	248.5	278.058	0.433289	120.48	12.9917	273.231	0.361634	98.8097
Infected 1-1	3	7	75	100	217.5	240.8	0.445388	107.249	10.7249	235.644	0.378985	89.3056
Infected 1-4	4	7	75	127	198	220.677	0.573155	126.482	11.2235	208.287	0.420079	87.497
Infected 1-8	5	7	75	94	228	252.223	0.557236	140.548	14.4964	240.048	0.41967	100.741
Infected 1-24	6	7	75	91	226	246.835	0.447599	110.483	11.5818	239.21	0.315275	75.4168
Infected 1-48	7	7	75	63	243	273.254	0.46269	126.432	15.9289	262.105	0.360173	94.4031
RIPA	8	7	75	63	287	312	0.371162	115.803	14.5897	303.684	0.309065	93.8582
Infected 2-0	1	8	75	50	223	228.24	0.454761	103.795	14.6788	225.432	0.380742	85.8315
Infected 2-15	2	8	75	160	277	291.288	0.423122	123.25	9.74378	288.59	0.34473	99.4858
Infected 2-1	3	8	75	140	222	249.293	0.527026	131.384	11.104	238.532	0.40708	97.1015
Infected 2-4	4	8	75	123	181	233.382	0.661289	154.333	13.9157	215.64	0.467485	100.808
Infected 2-8	5	8	75	118	194.5	226.661	0.49983	113.292	10.4294	217.84	0.40089	87.3297
Infected 2-24	6	8	75	50	204.5	240.42	0.840051	201.965	28.5622	213.795	0.391155	83.6272
Infected 2-48	7	8	75	141	217	238.738	0.497102	118.677	9.99439	228.472	0.311113	71.0807
RIPA	8	8	75	50	294	338.56	0.53987	182.778	25.8488	317.568	0.340021	107.98
Infected 3-0	1	9	75	50	196	203.28	0.460199	93.5493	13.2299	195.159	0.358344	69.9342
Infected 3-15	2	9	75	131	254	383.466	2.45106	939.896	82.1191	288.829	0.38501	111.202
Infected 3-1	3	9	75	110	204	216.255	0.464444	100.438	9.5764	208.827	0.349668	73.02
Infected 3-4	4	9	75	80	189.5	234.887	0.535087	125.685	14.0521	225.986	0.444277	100.401
Infected 3-8	5	9	75	76	207	235.263	0.457689	107.677	12.3515	227.485	0.367475	83.5952
Infected 3-24	6	9	75	50	244.5	271.6	0.59133	160.605	22.713	253.5	0.401545	101.792
Infected 3-48	7	9	75	159	196	224.736	0.551064	123.844	9.82146	214.797	0.446816	95.9747
H+E	8	9	75	108	945.5	969.018	0.251221	243.438	23.4248	966.898	0.210355	203.392
Uninfected 1-0	1	10	75	69	235	291.623	0.798784	232.944	28.0431	263.73	0.440945	116.291
Uninfected 1-15	2	10	75	51	255	264.804	0.479015	126.845	17.7618	253.067	0.363993	92.1144
Uninfected 1-1	3	10	75	51	273	284	0.536754	152.438	21.3456	276.4	0.428237	118.365
Uninfected 1-4	4	10	75	56	211	244.143	0.483851	118.129	15.7856	235.5	0.357861	84.2763
Uninfected 1-8	5	10	75	65	212	251.646	0.801802	201.77	25.0265	225.898	0.349615	78.9774
Uninfected 1-24	6	10	75	59	239	270.627	0.456608	123.571	16.0875	260.868	0.330554	86.2309
Uninfected 1-48	7	10	75	52	228.5	237.712	0.389783	92.6559	12.8491	230.804	0.289724	66.8696
H+T	8	10	75	78	230.5	257.949	0.500109	129.002	14.6066	248.129	0.376995	93.5433
Uninfected 2-0	1	11	75	74	204.5	236.378	0.628713	148.614	17.276	220.136	0.383739	84.4748
Uninfected 2-15	2	11	75	50	268	267.84	0.354623	94.9821	13.4325	263.568	0.26259	69.2103
Uninfected 2-1	3	11	75	90	203	228.789	0.489591	112.013	11.8072	216.525	0.313563	67.8942
Uninfected 2-4	4	11	75	57	221	247.333	0.488268	120.765	15.9957	237.333	0.385996	91.6097
Uninfected 2-8	5	11	75	62	223	245.161	0.616224	151.074	19.1864	229.946	0.440233	101.23
Uninfected 2-24	6	11	75	69	239	244.391	0.318644	77.8738	9.3749	243.508	0.26245	63.9087
Uninfected 2-48	7	11	75	85	219	261.388	0.83913	219.339	23.7906	237.234	0.402397	95.4622
HeLa	8	11	75	50	274	297.38	0.394761	117.394	16.602	291.682	0.308544	89.9966
Uninfected 3-0	1	12	75	93	205	220.688	0.416004	91.8071	9.51995	216.928	0.349623	75.8429
Uninfected 3-15	2	12	75	51	228	246.392	0.480337	118.351	16.5725	242.067	0.4222	102.2
Uninfected 3-1	3	12	75	50	235	245.18	0.430431	105.533	14.9246	238.705	0.341189	81.4433
Uninfected 3-4	4	12	75	62	237	267.903	0.482991	129.395	16.4332	263.518	0.421318	111.025
Uninfected 3-8	5	12	75	56	220.5	237.536	0.45049	107.007	14.2995	235.06	0.385446	90.6028
Uninfected 3-24	6	12	75	61	234	263.59	0.580158	152.924	19.5799	247.891	0.423491	104.98
Uninfected 3-48	7	12	75	64	228.5	244.688	0.481792	117.889	14.7361	233.31	0.35613	83.0889
DPBS	8	12	75	57	229	256.614	0.46753	119.975	15.8911	251.843	0.400247	100.799
MFI	Time (hrs)	Infected			Uninfected				FC	Time (hrs)	Infected			Uninfected
	0	221.068	225.432	195.159	263.73	220.136	216.928			0	1.03358	1.05398	0.912443	1.12899	0.942372	0.928637
	0.25	273.231	288.59	288.829	253.067	263.568	242.067			0.25	1.27746	1.34927	1.35039	1.08334	1.1283	1.03625
	1	235.644	238.532	208.827	276.4	216.525	238.705			1	1.10173	1.11523	0.976343	1.18323	0.926913	1.02186
	4	208.287	215.64	225.986	235.5	237.333	263.518			4	0.973821	1.0082	1.05657	1.00814	1.01599	1.12808
	8	240.048	217.84	227.485	225.898	229.946	235.06			8	1.12231	1.01848	1.06358	0.967038	0.984368	1.00626
	16	239.21	213.795	253.5	260.868	243.508	247.891			16	1.1184	0.999575	1.18521	1.11674	1.04242	1.06119
	24	262.105	228.472	214.797	230.804	237.234	233.31			24	1.22544	1.0682	1.00426	0.98804	1.01556	0.998768
		Infected			Uninfected				Kinetics	Time (hrs)	Infected			Uninfected
mean zero		213.886			233.598					0	0.80909	0.781148	0.675691	0.954161	0.835216	0.823199
										0.25	1	1	1	0.915581	1	0.918597
std deviation (% of signal):		0.0765098			0.111921					1	0.862437	0.826541	0.723011	1	0.821514	0.905838
		0.0315202			0.0425136					4	0.762311	0.747217	0.782422	0.852026	0.900463	1
		0.0719495			0.124123					8	0.878553	0.754841	0.787612	0.817288	0.872436	0.892008
		0.041044			0.0638569					16	0.875487	0.740827	0.877682	0.943806	0.92389	0.940699
		0.0487437			0.0199354					24	0.959282	0.791684	0.743683	0.835037	0.900085	0.885368
		0.0853935			0.0360015
		0.103543			0.0138618				Norm to Max	Time (hrs)	Infected			Uninfected
										0	0.779644	0.795034	0.68827	0.930101	0.776358	0.765042
mean time course:		213.886			233.598					0.25	0.963607	1.01778	1.01862	0.892494	0.92953	0.8537
		283.55			252.901					1	0.831051	0.841233	0.736472	0.974784	0.763622	0.841843
		227.668			243.877					4	0.734569	0.760499	0.796988	0.830541	0.837007	0.929352
		216.638			245.45					8	0.846579	0.768258	0.802276	0.796679	0.810955	0.828989
		228.458			230.302					16	0.843625	0.753996	0.894022	0.920007	0.858783	0.87424
		235.502			250.756					24	0.92437	0.805757	0.757528	0.813981	0.836656	0.822819
		235.125			233.783
maximum:		283.55
