# Supplementary material for: Systems analysis of latent HIV reversal reveals altered stress kinase signaling and increased cell death in infected T cells
Source: Sci Rep. 2017 Nov 23;7:16179. doi: 10.1038/s41598-017-15532-0 (PMC5701066; doi:10.1038/s41598-017-15532-0)
Supplement: Supplementary file 12 — S11 [file 41598_2017_15532_MOESM12_ESM.xlsx]

## Sheet: Coversheet
Latent HIV infection alters systems-level signaling and regulation of cell death in T cells
Linda E. Fong1, Endah S. Sulistijo1, and Kathryn Miller-Jensen1,2*
1Department of Biomedical Engineering, Yale University, New Haven, CT, USA
2Department of Molecular, Cellular, and Developmental Biology, Yale University, New Haven, CT, USA
*Correspondance: kathryn.miller-jensen@yale.edu
Phospho-protein time course data for DHIV and Jurkat cell lines stimulated with 1uM prostratin

## Sheet: Plate Placement
	1	2	3	4	5	6	7	8	9	10	11	12
A	DHIV 1-0	DHIV 2-0	DHIV 3-0	Jurkat 1-0	Jurkat 2-0	Jurkat 3-0	DHIV 1-0	DHIV 2-0	DHIV 3-0	Jurkat 1-0	Jurkat 2-0	Jurkat 3-0	0
B	DHIV 1-15	DHIV 2-15	DHIV 3-15	Jurkat 1-15	Jurkat 2-15	Jurkat 3-15	DHIV 1-15	DHIV 2-15	DHIV 3-15	Jurkat 1-15	Jurkat 2-15	Jurkat 3-15	15
C	DHIV 1-1	DHIV 2-1	DHIV 3-1	Jurkat 1-1	Jurkat 2-1	Jurkat 3-1	DHIV 1-1	DHIV 2-1	DHIV 3-1	Jurkat 1-1	Jurkat 2-1	Jurkat 3-1	1
D	DHIV 1-4	DHIV 2-4	DHIV 3-4	Jurkat 1-4	Jurkat 2-4	Jurkat 3-4	DHIV 1-4	DHIV 2-4	DHIV 3-4	Jurkat 1-4	Jurkat 2-4	Jurkat 3-4	4
E	DHIV 1-8	DHIV 2-8	DHIV 3-8	Jurkat 1-8	Jurkat 2-8	Jurkat 3-8	DHIV 1-8	DHIV 2-8	DHIV 3-8	Jurkat 1-8	Jurkat 2-8	Jurkat 3-8	8
F	DHIV 1-16	DHIV 2-16	DHIV 3-16	Jurkat 1-16	Jurkat 2-16	Jurkat 3-16	DHIV 1-16	DHIV 2-16	DHIV 3-16	Jurkat 1-16	Jurkat 2-16	Jurkat 3-16	16
G	DHIV 1-24	DHIV 2-24	DHIV 3-24	Jurkat 1-24	Jurkat 2-24	Jurkat 3-24	DHIV 1-24	DHIV 2-24	DHIV 3-24	Jurkat 1-24	Jurkat 2-24	Jurkat 3-24	24
H	RIPA	RIPA	H+E	H+T	HeLa	PBS	RIPA	RIPA	H+I	H+A	HeLa	PBS
	controls	HeLa+EGF	H+E	p-ERK, p-p38
		HeLa+TNFa	H+T	p-IkBa
		HeLa+Ins	H+I	p-Akt
		HeLa+Aniso	H+A	p-JNK
		HeLa		all

## Sheet: p38 (36)
	RowNo	ColNo	RegionNumber19	RegionCount	Median	Mean	CV	StdDev	StdErr	TrimmedMean	TrimmedCV	TrimmedStdDev
DHIV 1-0	1	1	36	50	2518.5	2545.02	0.183995	468.27	66.2234	2536.55	0.147414	373.923
DHIV 1-15	2	1	36	50	2231.5	2233.12	0.2621	585.302	82.7742	2270.64	0.16711	379.447
DHIV 1-1	3	1	36	50	2157.5	2141.76	0.260838	558.653	79.0054	2161.07	0.203795	440.415
DHIV 1-4	4	1	36	50	2904.5	2874.22	0.166496	478.545	67.6765	2876.57	0.13142	378.039
DHIV 1-8	5	1	36	52	3777.5	3747.37	0.257696	965.681	133.916	3777.37	0.179962	679.783
DHIV 1-16	6	1	36	50	2022.5	2035.54	0.254855	518.767	73.3647	2047.66	0.175453	359.269
DHIV 1-24	7	1	36	69	1591	1562.32	0.238556	372.701	44.8679	1567.46	0.168608	264.287
RIPA	8	1	36	50	183	217.42	1.06045	230.564	32.6066	184.841	0.305358	56.4426
DHIV 2-0	1	2	36	53	2936	2892.13	0.292362	845.549	116.145	2930.72	0.208765	611.831
DHIV 2-15	2	2	36	50	2013.5	2081.78	0.221556	461.231	65.2278	2082.39	0.169596	353.165
DHIV 2-1	3	2	36	50	1936.5	1948.7	0.27703	539.849	76.3461	1982.09	0.189696	375.994
DHIV 2-4	4	2	36	50	2423.5	2420.48	0.259309	627.653	88.7635	2454.73	0.182776	448.666
DHIV 2-8	5	2	36	50	3653	3844.9	0.424685	1632.87	230.923	3661.43	0.153369	561.55
DHIV 2-16	6	2	36	55	2125	2195.65	0.337249	740.482	99.8465	2124.39	0.178925	380.106
DHIV 2-24	7	2	36	50	1792.5	1750.26	0.222974	390.262	55.1914	1776.18	0.164653	292.454
RIPA	8	2	36	50	172.5	196.92	0.447858	88.1922	12.4723	190.386	0.357185	68.0032
DHIV 3-0	1	3	36	50	2699	2744.96	0.211376	580.22	82.0555	2735.77	0.153256	419.273
DHIV 3-15	2	3	36	50	2490.5	2378.52	0.236652	562.881	79.6034	2388.3	0.18047	431.015
DHIV 3-1	3	3	36	50	2331.5	2393.58	0.218012	521.829	73.7978	2398.45	0.166271	398.792
DHIV 3-4	4	3	36	53	2668	2643.28	0.227273	600.747	82.519	2655.38	0.16237	431.155
DHIV 3-8	5	3	36	55	4195	3984.45	0.287424	1145.23	154.422	4111.04	0.175119	719.92
DHIV 3-16	6	3	36	52	2102.5	2214.4	0.260209	576.208	79.9057	2206.02	0.196478	433.435
DHIV 3-24	7	3	36	50	1671.5	1673.78	0.279894	468.481	66.2532	1680.93	0.20518	344.893
H+E	8	3	36	51	3696	3724.76	0.181212	674.97	94.5147	3718.38	0.152493	567.025
Jurkat 1-0	1	4	36	50	1637.5	1684.48	0.332241	559.653	79.1469	1643.52	0.205496	337.737
Jurkat 1-15	2	4	36	50	1903	1960.7	0.32536	637.933	90.2174	1927.07	0.181227	349.237
Jurkat 1-1	3	4	36	50	1738.5	1741.32	0.293787	511.576	72.3478	1792.27	0.177852	318.759
Jurkat 1-4	4	4	36	54	2426	2399.37	0.218208	523.562	71.2478	2429.79	0.144932	352.155
Jurkat 1-8	5	4	36	50	2588.5	2570.36	0.243882	626.865	88.6521	2580.11	0.174948	451.385
Jurkat 1-16	6	4	36	50	742.5	766.96	0.371647	285.039	40.3106	740.045	0.243385	180.116
Jurkat 1-24	7	4	36	50	530.5	535.08	0.289653	154.988	21.9186	534.205	0.238358	127.332
H+T	8	4	36	67	1517	1508.9	0.224331	338.492	41.3534	1498.28	0.176616	264.619
Jurkat 2-0	1	5	36	55	1654	1589.87	0.228218	362.838	48.925	1583.16	0.181154	286.796
Jurkat 2-15	2	5	36	50	1818.5	1841.82	0.205191	377.926	53.4468	1836.52	0.155696	285.939
Jurkat 2-1	3	5	36	54	1781.5	1829.15	0.30968	566.45	77.0841	1777.02	0.158771	282.139
Jurkat 2-4	4	5	36	50	2588	2582.56	0.234959	606.795	85.8138	2606.11	0.13597	354.355
Jurkat 2-8	5	5	36	50	2933	2956.52	0.226961	671.015	94.8958	2952.39	0.135816	400.982
Jurkat 2-16	6	5	36	50	792	840.66	0.275344	231.471	32.7349	841.909	0.212111	178.578
Jurkat 2-24	7	5	36	60	554.5	596.067	0.325111	193.788	25.0179	592.056	0.259827	153.832
HeLa	8	5	36	50	988.5	1045.08	0.272657	284.948	40.2978	1031.86	0.231962	239.353
Jurkat 3-0	1	6	36	50	1582.5	1575.34	0.331204	521.759	73.7878	1556.36	0.215818	335.891
Jurkat 3-15	2	6	36	58	2001.5	2028.71	0.271757	551.315	72.3913	2009.87	0.172035	345.766
Jurkat 3-1	3	6	36	50	1808.5	1940.9	0.334475	649.183	91.8084	1873.45	0.208312	390.262
Jurkat 3-4	4	6	36	50	2344.5	2399.9	0.617627	1482.24	209.621	2270.07	0.178669	405.591
Jurkat 3-8	5	6	36	50	2700.5	2688.5	0.246399	662.443	93.6836	2704.25	0.167661	453.398
Jurkat 3-16	6	6	36	50	902	904.02	0.293126	264.992	37.4755	903.114	0.231282	208.874
Jurkat 3-24	7	6	36	50	552.5	1042.62	3.20173	3338.19	472.091	571.432	0.207781	118.733
PBS	8	6	36	60	183.5	253.683	1.21219	307.513	39.6997	201.722	0.482219	97.2743
MFI	Time (hrs)	Infected			Uninfected				FC	Time (hrs)	Infected			Uninfected
	0	2536.55	2930.72	2735.77	1643.52	1583.16	1556.36			0	0.92766	1.07182	1.00052	1.03084	0.992984	0.976174
	0.25	2270.64	2082.39	2388.3	1927.07	1836.52	2009.87			0.25	0.830413	0.761566	0.873443	1.20869	1.15189	1.26062
	1	2161.07	1982.09	2398.45	1792.27	1777.02	1873.45			1	0.790342	0.724886	0.877158	1.12414	1.11457	1.17506
	4	2876.57	2454.73	2655.38	2429.79	2606.11	2270.07			4	1.05201	0.897738	0.971121	1.524	1.63459	1.42382
	8	3777.37	3661.43	4111.04	2580.11	2952.39	2704.25			8	1.38145	1.33905	1.50348	1.61829	1.85178	1.69615
	16	2047.66	2124.39	2206.02	740.045	841.909	903.114			16	0.748866	0.776927	0.806782	0.464168	0.528058	0.566446
	24	1567.46	1776.18	1680.93	534.205	592.056	571.432			24	0.573248	0.649582	0.614747	0.335061	0.371346	0.358411
		Infected			Uninfected				Kinetics	Time (hrs)	Infected			Uninfected
mean zero		2734.35			1594.35					0	0.671511	0.800431	0.66547	0.636996	0.536232	0.575525
										0.25	0.601116	0.568736	0.580947	0.746893	0.622047	0.743225
std deviation (% of signal):		0.0720804			0.028001					1	0.572109	0.541343	0.583418	0.694649	0.601893	0.692782
		0.0686687			0.0450511					4	0.761527	0.670428	0.645915	0.941738	0.882714	0.839445
		0.0957853			0.0285723					8	1	1	1	1	1	1
		0.0792583			0.069022					16	0.542086	0.580207	0.536609	0.286827	0.285162	0.333961
		0.060631			0.0690371					24	0.414961	0.485106	0.408882	0.207047	0.200535	0.211309
		0.0372498			0.0994434
		0.0623893			0.0518114				Norm to Max	Time (hrs)	Infected			Uninfected
										0	0.658852	0.761237	0.7106	0.426895	0.411217	0.404256
mean time course:		2734.35			1594.35					0.25	0.589784	0.540887	0.620345	0.500544	0.477025	0.52205
		2247.11			1924.49					1	0.561324	0.514836	0.622984	0.465532	0.46157	0.486618
		2180.54			1814.25					4	0.747171	0.6376	0.689719	0.631123	0.676922	0.589636
		2662.23			2435.32					8	0.981148	0.951034	1.06782	0.670168	0.766864	0.702412
		3849.95			2745.58					16	0.531867	0.551797	0.573	0.192222	0.218681	0.234578
		2126.02			828.356					24	0.407138	0.461352	0.436612	0.138756	0.153783	0.148426
		1674.86			565.897
maximum:		3849.95

## Sheet: pErk (38)
	RowNo	ColNo	RegionNumber19	RegionCount	Median	Mean	CV	StdDev	StdErr	TrimmedMean	TrimmedCV	TrimmedStdDev
DHIV 1-0	1	1	38	59	258	277.61	0.475822	132.093	17.1971	271.698	0.389071	105.71
DHIV 1-15	2	1	38	80	23126.5	21557.2	0.205172	4422.93	494.499	22214.3	0.100776	2238.66
DHIV 1-1	3	1	38	70	15352.5	14506	0.287251	4166.85	498.034	14694.5	0.225345	3311.32
DHIV 1-4	4	1	38	82	7668	7544.88	0.219416	1655.47	182.816	7517.32	0.167897	1262.14
DHIV 1-8	5	1	38	65	7141	7086.54	0.152969	1084.02	134.456	7111.59	0.124505	885.429
DHIV 1-16	6	1	38	51	7843	7514.51	0.205556	1544.65	216.295	7546.89	0.173013	1305.71
DHIV 1-24	7	1	38	50	4095.5	4299.24	0.237562	1021.34	144.439	4260.77	0.190202	810.407
RIPA	8	1	38	53	97	102.887	0.510992	52.5744	7.22164	100.021	0.43372	43.3813
DHIV 2-0	1	2	38	50	208.5	239.44	0.571942	136.946	19.3671	219.227	0.33936	74.3971
DHIV 2-15	2	2	38	59	22916	20906.1	0.234677	4906.19	638.732	21565.2	0.130861	2822.03
DHIV 2-1	3	2	38	59	16475	16836.7	0.217653	3664.56	477.085	16803.5	0.180847	3038.85
DHIV 2-4	4	2	38	69	7933	7773.45	0.290005	2254.34	271.39	7668.92	0.201246	1543.34
DHIV 2-8	5	2	38	54	7128.5	6989.7	0.188584	1318.15	179.377	6977.77	0.119465	833.601
DHIV 2-16	6	2	38	50	7700	7694.76	0.272489	2096.74	296.524	7802.8	0.192658	1503.27
DHIV 2-24	7	2	38	64	4865	4814.7	0.241246	1161.53	145.191	4855.36	0.176977	859.286
RIPA	8	2	38	51	103	240.667	3.90427	939.627	131.574	111.089	0.389982	43.3227
DHIV 3-0	1	3	38	59	218	333.542	2.05636	685.882	89.2942	242.264	0.395318	95.7714
DHIV 3-15	2	3	38	75	21561	20879.1	0.215082	4490.7	518.541	21426.3	0.114336	2449.79
DHIV 3-1	3	3	38	57	16486	16225.1	0.194027	3148.1	416.977	16242.3	0.144143	2341.22
DHIV 3-4	4	3	38	50	7366.5	7462.16	0.303172	2262.32	319.941	7588.84	0.156606	1188.46
DHIV 3-8	5	3	38	55	7286	7260.33	0.21596	1567.94	211.421	7374.37	0.1317	971.206
DHIV 3-16	6	3	38	50	7843	7549.06	0.251484	1898.47	268.484	7586.55	0.187649	1423.61
DHIV 3-24	7	3	38	54	4388	4581.83	0.201363	922.612	125.552	4563.81	0.166311	759.014
H+E	8	3	38	59	15116	14937.8	0.192356	2873.37	374.081	14998.5	0.145625	2184.17
Jurkat 1-0	1	4	38	56	169	763.143	3.97591	3034.19	405.461	187.02	0.464401	86.8523
Jurkat 1-15	2	4	38	59	18990	18276.1	0.231807	4236.54	551.551	18631.7	0.158793	2958.58
Jurkat 1-1	3	4	38	60	12933	13278.3	0.27704	3678.62	474.908	13161.2	0.164077	2159.46
Jurkat 1-4	4	4	38	50	6993.5	7041	0.223748	1575.41	222.797	7097.84	0.146838	1042.24
Jurkat 1-8	5	4	38	58	5910.5	5932.81	0.274282	1627.26	213.67	5897.92	0.151693	894.672
Jurkat 1-16	6	4	38	61	5181	5284.97	0.280428	1482.05	189.757	5326.65	0.182271	970.893
Jurkat 1-24	7	4	38	58	2010	2047.71	0.25703	526.321	69.1094	2045.77	0.188533	385.695
H+T	8	4	38	50	916.5	941.02	0.251027	236.221	33.4067	938	0.191801	179.91
Jurkat 2-0	1	5	38	50	152.5	157.32	0.409129	64.3642	9.10248	155.886	0.332234	51.7908
Jurkat 2-15	2	5	38	66	16229.5	15942.1	0.248699	3964.77	488.03	16153.2	0.141178	2280.48
Jurkat 2-1	3	5	38	50	14113	14390	0.215313	3098.36	438.174	14288.2	0.164204	2346.19
Jurkat 2-4	4	5	38	53	6528	6618.96	0.307736	2036.89	279.789	6726	0.185323	1246.48
Jurkat 2-8	5	5	38	60	5722.5	5834.98	0.234987	1371.14	177.014	5748.72	0.178603	1026.74
Jurkat 2-16	6	5	38	56	5060.5	4846.61	0.272669	1321.52	176.595	4883.26	0.197539	964.634
Jurkat 2-24	7	5	38	50	2257	2221.48	0.226108	502.294	71.0351	2216.25	0.187963	416.573
HeLa	8	5	38	72	1119	1153.54	0.246308	284.127	33.4846	1142.66	0.183409	209.574
Jurkat 3-0	1	6	38	66	151.5	155.5	0.496052	77.1361	9.4948	150.567	0.393401	59.2331
Jurkat 3-15	2	6	38	55	16673	16262.7	0.235481	3829.56	516.378	16414.6	0.148161	2432.01
Jurkat 3-1	3	6	38	50	10839	11064.8	0.286413	3169.11	448.18	10720.3	0.14668	1572.45
Jurkat 3-4	4	6	38	69	6826	6729.88	0.28368	1909.13	229.832	6759.3	0.211476	1429.43
Jurkat 3-8	5	6	38	70	5437	5261.34	0.258621	1360.7	162.634	5316.74	0.175518	933.185
Jurkat 3-16	6	6	38	54	4072.5	4290.67	0.267778	1148.94	156.352	4322.85	0.201515	871.119
Jurkat 3-24	7	6	38	57	1980	1935.6	0.266311	515.471	68.2758	1935.86	0.167302	323.873
PBS	8	6	38	59	96	105.271	0.704061	74.1173	9.64925	95.6226	0.385556	36.8679
MFI	Time (hrs)	Infected			Uninfected				FC	Time (hrs)	Infected			Uninfected
	0	271.698	219.227	242.264	187.02	155.886	150.567			0	1.11171	0.897015	0.991275	1.13696	0.947689	0.915349
	0.25	22214.3	21565.2	21426.3	18631.7	16153.2	16414.6			0.25	90.8944	88.2384	87.6703	113.269	98.2013	99.7903
	1	14694.5	16803.5	16242.3	13161.2	14288.2	10720.3			1	60.1256	68.755	66.4588	80.0117	86.8633	65.1725
	4	7517.32	7668.92	7588.84	7097.84	6726	6759.3			4	30.7587	31.379	31.0513	43.1503	40.8898	41.0922
	8	7111.59	6977.77	7374.37	5897.92	5748.72	5316.74			8	29.0986	28.551	30.1738	35.8556	34.9485	32.3224
	16	7546.89	7802.8	7586.55	5326.65	4883.26	4322.85			16	30.8797	31.9268	31.042	32.3826	29.6871	26.2802
	24	4260.77	4855.36	4563.81	2045.77	2216.25	1935.86			24	17.4339	19.8667	18.6738	12.437	13.4734	11.7688
		Infected			Uninfected				Kinetics	Time (hrs)	Infected			Uninfected
mean zero		244.397			164.491					0	0.0122308	0.0101658	0.0113069	0.0100377	0.00965047	0.00917272
										0.25	1	1	1	1	1	1
std deviation (% of signal):		0.107613			0.11971					1	0.661489	0.779197	0.758054	0.706387	0.884543	0.653095
		0.0193517			0.0797928					4	0.338401	0.355616	0.354183	0.380955	0.416387	0.411786
		0.0686395			0.143347					8	0.320136	0.323567	0.344173	0.316553	0.355887	0.323903
		0.00998965			0.0299872					16	0.339732	0.361824	0.354076	0.285892	0.302309	0.263354
		0.0282004			0.0533806					24	0.191803	0.225149	0.213	0.1098	0.137202	0.117935
		0.0180153			0.103842
		0.0652005			0.0683846				Norm to Max	Time (hrs)	Infected			Uninfected
										0	0.0125003	0.0100863	0.0111461	0.00860446	0.00717206	0.00692731
mean time course:		244.397			164.491					0.25	1.02204	0.992174	0.985787	0.857212	0.743182	0.755207
		21735.2			17066.5					1	0.676067	0.773099	0.747279	0.605524	0.657376	0.493222
		15913.4			12723.2					4	0.345859	0.352833	0.349149	0.326559	0.309451	0.310984
		7591.7			6861.05					8	0.327192	0.321035	0.339282	0.271353	0.264489	0.244614
		7154.58			5654.46					16	0.347219	0.358993	0.349044	0.24507	0.22467	0.198887
		7645.41			4844.26					24	0.196031	0.223387	0.209973	0.0941222	0.101966	0.0890656
		4559.98			2065.96
maximum:		21735.2

## Sheet: pIkB (67)
	RowNo	ColNo	RegionNumber19	RegionCount	Median	Mean	CV	StdDev	StdErr	TrimmedMean	TrimmedCV	TrimmedStdDev
DHIV 1-0	1	1	67	66	176	187.545	0.445813	83.6101	10.2917	184.35	0.365271	67.3377
DHIV 1-15	2	1	67	67	589	619.851	0.361443	224.041	27.371	612.262	0.272078	166.583
DHIV 1-1	3	1	67	84	336.5	347.214	0.354885	123.221	13.4445	341.211	0.278419	94.9995
DHIV 1-4	4	1	67	60	341.5	354.8	0.340588	120.841	15.6005	351.944	0.283303	99.7068
DHIV 1-8	5	1	67	50	348.5	388.94	0.386686	150.398	21.2694	385.273	0.313	120.59
DHIV 1-16	6	1	67	59	327	359.237	0.367853	132.146	17.204	350.962	0.302933	106.318
DHIV 1-24	7	1	67	70	318.5	319.286	0.328993	105.043	12.555	315.032	0.255847	80.6
RIPA	8	1	67	72	60	73.8194	0.604785	44.6449	5.26145	69.3281	0.437258	30.3143
DHIV 2-0	1	2	67	64	170.5	177.688	0.432117	76.7819	9.59773	175.586	0.359464	63.117
DHIV 2-15	2	2	67	63	607	621.111	0.445694	276.825	34.8767	608.421	0.267013	162.456
DHIV 2-1	3	2	67	64	331	343.641	0.438192	150.581	18.8226	339.31	0.349999	118.758
DHIV 2-4	4	2	67	63	367	369.73	0.324243	119.882	15.1038	366.737	0.277046	101.603
DHIV 2-8	5	2	67	72	362.5	376.264	0.373785	140.642	16.5748	371.438	0.304032	112.929
DHIV 2-16	6	2	67	63	328	343.889	0.388452	133.584	16.83	338.088	0.315848	106.784
DHIV 2-24	7	2	67	64	305	309.391	0.402557	124.548	15.5684	306.259	0.318574	97.5659
RIPA	8	2	67	60	60	68.2833	0.625969	42.7433	5.51813	65.4444	0.496747	32.5093
DHIV 3-0	1	3	67	71	154	172.901	0.651503	112.646	13.3686	159.746	0.406748	64.9764
DHIV 3-15	2	3	67	65	611	623.692	0.32224	200.979	24.9283	618.424	0.278954	172.511
DHIV 3-1	3	3	67	57	403	421.035	0.413686	174.177	23.0702	411.431	0.340371	140.039
DHIV 3-4	4	3	67	54	378	395.019	0.375014	148.137	20.1589	383.208	0.279121	106.961
DHIV 3-8	5	3	67	50	380	377.88	0.372828	140.884	19.924	368.364	0.268156	98.7791
DHIV 3-16	6	3	67	66	322.5	353.03	0.394918	139.418	17.1612	345.4	0.305374	105.476
DHIV 3-24	7	3	67	55	335	362.018	0.366188	132.567	17.8753	356.612	0.282221	100.643
H+E	8	3	67	50	156.5	178.78	0.566602	101.297	14.3256	168.955	0.441533	74.5991
Jurkat 1-0	1	4	67	71	165	196.141	0.601115	117.903	13.9925	184.683	0.435705	80.4671
Jurkat 1-15	2	4	67	57	229	247.526	0.447834	110.851	14.6825	243.078	0.372238	90.4831
Jurkat 1-1	3	4	67	57	277	306.351	0.476633	146.017	19.3404	293.49	0.332141	97.4801
Jurkat 1-4	4	4	67	58	337	347.31	0.351291	122.007	16.0203	342.558	0.269379	92.278
Jurkat 1-8	5	4	67	57	304	327.123	0.463803	151.721	20.0959	316.373	0.341815	108.141
Jurkat 1-16	6	4	67	58	269.5	290.345	0.455174	132.157	17.3531	286.058	0.386614	110.594
Jurkat 1-24	7	4	67	57	270	297.333	0.575185	171.022	22.6524	276.922	0.376618	104.294
H+T	8	4	67	59	4476	4514.12	0.244113	1101.95	143.462	4507.58	0.203967	919.399
Jurkat 2-0	1	5	67	83	143	207.627	2.0684	429.454	47.1387	152.867	0.383696	58.6544
Jurkat 2-15	2	5	67	57	195	196.246	0.445933	87.5123	11.5913	189.765	0.326029	61.8688
Jurkat 2-1	3	5	67	57	269	283.018	0.396954	112.345	14.8805	277.176	0.306943	85.0773
Jurkat 2-4	4	5	67	67	319	334.672	0.392916	131.498	16.065	327.59	0.302227	99.0066
Jurkat 2-8	5	5	67	65	325	338.954	0.430538	145.932	18.1007	332.695	0.303736	101.052
Jurkat 2-16	6	5	67	51	290	297.353	0.345063	102.605	14.3676	293.022	0.257745	75.525
Jurkat 2-24	7	5	67	50	309.5	328.98	0.392158	129.012	18.2451	322.523	0.298704	96.3389
HeLa	8	5	67	57	158	175.263	0.508098	89.0508	11.7951	168.275	0.373011	62.7682
Jurkat 3-0	1	6	67	78	132	149.026	0.521518	77.7196	8.80001	141.771	0.393374	55.7692
Jurkat 3-15	2	6	67	50	188.5	220.84	0.531505	117.378	16.5997	209.386	0.368569	77.1734
Jurkat 3-1	3	6	67	66	227	245.424	0.427644	104.954	12.919	244.4	0.361327	88.3082
Jurkat 3-4	4	6	67	65	290	298.938	0.44553	133.186	16.5197	292.441	0.371039	108.507
Jurkat 3-8	5	6	67	75	355	348.52	0.388005	135.227	15.6147	341.642	0.298252	101.895
Jurkat 3-16	6	6	67	56	288	312.571	0.386509	120.812	16.1442	303.46	0.281154	85.3189
Jurkat 3-24	7	6	67	60	234.5	266.183	0.386151	102.787	13.2697	262.852	0.310867	81.712
PBS	8	6	67	50	60	71.1	0.887991	63.1362	8.9288	62.9545	0.544487	34.2779
MFI	Time (hrs)	Infected			Uninfected				FC	Time (hrs)	Infected			Uninfected
	0	184.35	175.586	159.746	184.683	152.867	141.771			0	1.06421	1.01362	0.922175	1.1559	0.956771	0.887327
	0.25	612.262	608.421	618.424	243.078	189.765	209.386			0.25	3.53444	3.51227	3.57001	1.52139	1.18771	1.31052
	1	341.211	339.31	411.431	293.49	277.176	244.4			1	1.96973	1.95876	2.37509	1.83691	1.73481	1.52966
	4	351.944	366.737	383.208	342.558	327.59	292.441			4	2.03169	2.11708	2.21217	2.14402	2.05034	1.83034
	8	385.273	371.438	368.364	316.373	332.695	341.642			8	2.22409	2.14422	2.12647	1.98013	2.08229	2.13829
	16	350.962	338.088	345.4	286.058	293.022	303.46			16	2.02602	1.9517	1.99391	1.79039	1.83398	1.89931
	24	315.032	306.259	356.612	276.922	322.523	262.852			24	1.81861	1.76796	2.05864	1.73321	2.01862	1.64515
		Infected			Uninfected				Kinetics	Time (hrs)	Infected			Uninfected
mean zero		173.227			159.774					0	0.301096	0.288593	0.258312	0.539128	0.45948	0.414971
										0.25	1	1	1	0.709599	0.570387	0.612883
std deviation (% of signal):		0.0719888			0.139408					1	0.557295	0.55769	0.66529	0.856761	0.833125	0.715369
		0.00823111			0.125957					4	0.574826	0.602768	0.619653	1	0.984656	0.855986
		0.112921			0.0920205					8	0.629261	0.610494	0.595649	0.92356	1	1
		0.0425799			0.0801802					16	0.573222	0.55568	0.558517	0.835064	0.880754	0.88824
		0.0240177			0.0387987					24	0.514538	0.503366	0.576647	0.808394	0.969425	0.769378
		0.0187261			0.0297734
		0.0825207			0.108523				Norm to Max	Time (hrs)	Infected			Uninfected
										0	0.300717	0.286421	0.260582	0.301259	0.24936	0.231261
mean time course:		173.227			159.774					0.25	0.998738	0.992473	1.00879	0.396516	0.309549	0.341557
		613.036			214.077					1	0.556592	0.553492	0.671138	0.478749	0.452138	0.398672
		363.984			271.689					4	0.574101	0.598231	0.6251	0.558789	0.534374	0.477037
		367.297			320.863					8	0.628467	0.605899	0.600885	0.516075	0.542701	0.557295
		375.025			330.236					16	0.572499	0.551498	0.563426	0.466625	0.477986	0.495012
		344.817			294.18					24	0.513889	0.499577	0.581715	0.451722	0.526108	0.428771
		325.968			287.432
maximum:		613.036

## Sheet: pJnk (34)
	RowNo	ColNo	RegionNumber19	RegionCount	Median	Mean	CV	StdDev	StdErr	TrimmedMean	TrimmedCV	TrimmedStdDev
DHIV 1-0	1	7	34	50	272.5	284.74	0.47132	134.204	18.9793	273.955	0.339829	93.0976
DHIV 1-15	2	7	34	50	503.5	535.66	0.394737	211.445	29.9028	516.295	0.238798	123.29
DHIV 1-1	3	7	34	50	1033.5	996.8	0.279276	278.382	39.3691	994.227	0.200144	198.989
DHIV 1-4	4	7	34	49	319	949.204	3.54573	3365.62	480.803	356.756	0.402187	143.483
DHIV 1-8	5	7	34	50	324	338.1	0.443033	149.79	21.1834	325.795	0.327419	106.672
DHIV 1-16	6	7	34	50	345	350.8	0.424319	148.851	21.0507	345.159	0.336268	116.066
DHIV 1-24	7	7	34	50	285	301.88	0.377286	113.895	16.1072	296.773	0.282389	83.8054
RIPA	8	7	34	51	236	264.784	0.516801	136.841	19.1615	260.133	0.448299	116.618
DHIV 2-0	1	8	34	50	245.5	266.12	0.44867	119.4	16.8857	261.341	0.356945	93.2842
DHIV 2-15	2	8	34	18	427.5	433.056	0.404326	175.096	41.2705	430	0.287198	123.495
DHIV 2-1	3	8	34	29	957	918.655	0.409574	376.258	69.8693	929.185	0.36671	340.741
DHIV 2-4	4	8	34	39	299	366.026	0.469111	171.707	27.495	350.486	0.351669	123.255
DHIV 2-8	5	8	34	41	317	356.317	0.464611	165.549	25.8544	337.27	0.338999	114.334
DHIV 2-16	6	8	34	50	276.5	323.34	0.571865	184.907	26.1498	304.341	0.435893	132.66
DHIV 2-24	7	8	34	50	302	315.42	0.403021	127.121	17.9776	306.818	0.310744	95.342
RIPA	8	8	34	50	248	282.4	0.515056	145.452	20.57	270.591	0.423196	114.513
DHIV 3-0	1	9	34	50	214	288.52	0.736297	212.436	30.043	257.682	0.4251	109.54
DHIV 3-15	2	9	34	42	458	485.952	0.421787	204.968	31.6273	478.184	0.370591	177.211
DHIV 3-1	3	9	34	16	837	827.188	0.254068	210.162	52.5406	820.929	0.204897	168.206
DHIV 3-4	4	9	34	26	288	339.423	0.898236	304.882	59.7923	290.958	0.348391	101.367
DHIV 3-8	5	9	34	47	284	309.447	0.596255	184.509	26.9134	289.558	0.387559	112.221
DHIV 3-16	6	9	34	50	244.5	277.56	0.66871	185.607	26.2488	257.886	0.376095	96.9899
DHIV 3-24	7	9	34	50	254.5	266.84	0.365422	97.5093	13.7899	263.455	0.281101	74.0573
H+E	8	9	34	50	544	565.36	0.301663	170.548	24.1191	551.341	0.211675	116.705
Jurkat 1-0	1	10	34	50	191	384.38	2.82682	1086.57	153.665	205.682	0.416204	85.6056
Jurkat 1-15	2	10	34	50	744.5	730.94	0.379669	277.515	39.2466	730.727	0.29837	218.027
Jurkat 1-1	3	10	34	50	1167	1309.92	0.830153	1087.43	153.786	1177.61	0.265333	312.46
Jurkat 1-4	4	10	34	50	255	324.08	0.747598	242.281	34.2638	281.341	0.355885	100.125
Jurkat 1-8	5	10	34	50	191.5	238.8	0.496111	118.471	16.7544	229.705	0.374101	85.9328
Jurkat 1-16	6	10	34	50	216.5	241.22	0.572053	137.991	19.5148	223.886	0.3412	76.3901
Jurkat 1-24	7	10	34	50	280.5	281.44	0.40301	113.423	16.0404	276.455	0.324114	89.6029
H+T	8	10	34	50	11510	10914.5	0.362123	3952.38	558.951	11033.2	0.183727	2027.1
Jurkat 2-0	1	11	34	50	201.5	245.34	0.815175	199.995	28.2836	219.386	0.433883	95.188
Jurkat 2-15	2	11	34	50	726.5	736.26	0.411192	302.744	42.8145	734.045	0.317576	233.115
Jurkat 2-1	3	11	34	50	1093	1148.42	0.314973	361.721	51.1551	1144.73	0.246325	281.975
Jurkat 2-4	4	11	34	50	274.5	325.02	0.776549	252.394	35.6939	290.932	0.388281	112.963
Jurkat 2-8	5	11	34	43	264	289.535	0.58902	170.542	26.0074	273.718	0.36263	99.2583
Jurkat 2-16	6	11	34	50	234.5	269.7	0.745901	201.169	28.4496	245.705	0.397464	97.6588
Jurkat 2-24	7	11	34	50	276.5	349.5	0.664195	232.136	32.829	322.136	0.450135	145.005
HeLa	8	11	34	50	536.5	565.98	0.310485	175.728	24.8517	555.614	0.243419	135.247
Jurkat 3-0	1	12	34	50	173.5	212.58	0.511353	108.704	15.373	202.591	0.409992	83.0607
Jurkat 3-15	2	12	34	50	922	933.82	0.307449	287.102	40.6024	907.705	0.197447	179.223
Jurkat 3-1	3	12	34	50	1502	1560.2	0.282824	441.263	62.404	1527.34	0.182642	278.957
Jurkat 3-4	4	12	34	50	253.5	296.52	0.618624	183.434	25.9415	268.068	0.361976	97.0343
Jurkat 3-8	5	12	34	50	259	445.88	2.38212	1062.14	150.209	281.318	0.345562	97.2127
Jurkat 3-16	6	12	34	50	224	238.92	0.486954	116.343	16.4534	229.364	0.391684	89.8381
Jurkat 3-24	7	12	34	50	268	308.94	0.606485	187.367	26.4978	287.227	0.333495	95.789
PBS	8	12	34	73	384	387.288	0.426749	165.275	19.3439	388.123	0.320784	124.504
MFI	Time (hrs)	Infected			Uninfected				FC	Time (hrs)	Infected			Uninfected
	0	273.955	261.341	257.682	205.682	219.386	202.591			0	1.03643	0.988708	0.974865	0.98309	1.04859	0.968317
	0.25	516.295	430	478.184	730.727	734.045	907.705			0.25	1.95325	1.62678	1.80907	3.49263	3.50849	4.33852
	1	994.227	929.185	820.929	1177.61	1144.73	1527.34			1	3.76137	3.5153	3.10575	5.6286	5.47141	7.30018
	4	356.756	350.486	290.958	281.341	290.932	268.068			4	1.34968	1.32596	1.10076	1.34472	1.39056	1.28128
	8	325.795	337.27	289.558	229.705	273.718	281.318			8	1.23255	1.27596	1.09546	1.09791	1.30828	1.34461
	16	345.159	304.341	257.886	223.886	245.705	229.364			16	1.30581	1.15139	0.975638	1.0701	1.17439	1.09628
	24	296.773	306.818	263.455	276.455	322.136	287.227			24	1.12275	1.16076	0.996704	1.32136	1.5397	1.37285
		Infected			Uninfected				Kinetics	Time (hrs)	Infected			Uninfected
mean zero		264.326			209.22					0	0.275545	0.281258	0.313891	0.17466	0.191649	0.132643
										0.25	0.519293	0.462771	0.582492	0.620515	0.64124	0.594304
std deviation (% of signal):		0.0322977			0.0427264					1	1	1	1	1	1	1
		0.0910766			0.12801					4	0.358827	0.377197	0.354426	0.238908	0.254149	0.175513
		0.0956981			0.165245					8	0.327687	0.362974	0.35272	0.195059	0.239112	0.184188
		0.109137			0.0409874					16	0.347163	0.327535	0.31414	0.190119	0.21464	0.150172
		0.0784277			0.106527					24	0.298496	0.330201	0.320923	0.234758	0.281409	0.188057
		0.144371			0.0487195
		0.0785385			0.0808743				Norm to Max	Time (hrs)	Infected			Uninfected
										0	0.213489	0.203659	0.200808	0.160285	0.170965	0.157876
mean time course:		264.326			209.22					0.25	0.402341	0.335093	0.372642	0.569445	0.572031	0.707361
		474.827			790.826					1	0.774787	0.7241	0.639737	0.917697	0.892069	1.19023
		914.78			1283.23					4	0.278014	0.273128	0.22674	0.219245	0.226719	0.208902
		332.733			280.114					8	0.253888	0.26283	0.225648	0.179005	0.213304	0.219227
		317.541			261.58					16	0.268977	0.237168	0.200967	0.174471	0.191474	0.17874
		302.462			232.985					24	0.231271	0.239099	0.205306	0.215437	0.251036	0.223832
		289.015			295.273
maximum:		1283.23

## Sheet: pAkt (75)
	RowNo	ColNo	RegionNumber19	RegionCount	Median	Mean	CV	StdDev	StdErr	TrimmedMean	TrimmedCV	TrimmedStdDev
DHIV 1-0	1	7	75	185	10370	10673.4	0.233047	2487.4	182.877	10584.9	0.171945	1820.02
DHIV 1-15	2	7	75	129	10783	11020.9	0.212751	2344.71	206.44	10953.6	0.17527	1919.85
DHIV 1-1	3	7	75	95	9534	9754.52	0.235041	2292.71	235.227	9760.48	0.187397	1829.09
DHIV 1-4	4	7	75	169	9975	9911.17	0.2618	2594.74	199.595	9911.97	0.176346	1747.93
DHIV 1-8	5	7	75	126	12919	12656.3	0.258785	3275.25	291.783	12911.6	0.152337	1966.91
DHIV 1-16	6	7	75	126	13084.5	13191.4	0.212992	2809.66	250.305	13109.1	0.165083	2164.09
DHIV 1-24	7	7	75	108	8159.5	8168.52	0.228543	1866.86	179.639	8186.34	0.169515	1387.71
RIPA	8	7	75	50	334	469.76	1.67294	785.879	111.14	360.136	0.364256	131.182
DHIV 2-0	1	8	75	204	8796	9033.34	0.268948	2429.5	170.099	9094.72	0.186439	1695.61
DHIV 2-15	2	8	75	141	10255	10258.2	0.259462	2661.62	224.148	10124.9	0.201083	2035.94
DHIV 2-1	3	8	75	107	10236	10211.7	0.286168	2922.26	282.506	10304.7	0.222815	2296.04
DHIV 2-4	4	8	75	125	10871	10816.1	0.265981	2876.87	257.315	10832.4	0.167876	1818.51
DHIV 2-8	5	8	75	116	13280.5	13324.5	0.1949	2596.95	241.12	13355.7	0.155477	2076.51
DHIV 2-16	6	8	75	98	14177	13735.7	0.207198	2846	287.489	13901.1	0.145053	2016.4
DHIV 2-24	7	8	75	141	10302	10430.2	0.204543	2133.42	179.667	10338.8	0.154563	1598
RIPA	8	8	75	69	355	373.217	0.462646	172.667	20.7867	367.508	0.386261	141.954
DHIV 3-0	1	9	75	120	9103.5	9634.16	0.320188	3084.74	281.597	9448.85	0.183657	1735.35
DHIV 3-15	2	9	75	170	8706	9015.65	0.226588	2042.84	156.679	8928.72	0.168087	1500.8
DHIV 3-1	3	9	75	138	9856	9731.68	0.259821	2528.49	215.24	9861.06	0.156989	1548.08
DHIV 3-4	4	9	75	116	9304.5	9281.1	0.23168	2150.25	199.645	9290.59	0.175599	1631.42
DHIV 3-8	5	9	75	146	12225.5	12280.3	0.207795	2551.78	211.187	12232.1	0.154449	1889.24
DHIV 3-16	6	9	75	89	11382	11578.5	0.197386	2285.43	242.255	11553.6	0.165817	1915.77
DHIV 3-24	7	9	75	132	8833.5	8905.31	0.212293	1890.54	164.55	8924.58	0.146587	1308.23
H+E	8	9	75	55	1104	1187.4	0.530418	629.818	84.9246	1127.67	0.205519	231.758
Jurkat 1-0	1	10	75	60	4823.5	4992.37	0.291193	1453.74	187.677	4976.74	0.231207	1150.65
Jurkat 1-15	2	10	75	72	4120.5	4257.78	0.304933	1298.34	153.011	4187.67	0.206101	863.082
Jurkat 1-1	3	10	75	71	4876	4996.51	0.225639	1127.41	133.799	4935.21	0.173915	858.305
Jurkat 1-4	4	10	75	65	6948	7168.02	0.316777	2270.66	281.641	6986.68	0.198633	1387.78
Jurkat 1-8	5	10	75	58	7544.5	7727.14	0.21347	1649.51	216.592	7742.67	0.186927	1447.31
Jurkat 1-16	6	10	75	65	8781	9155.52	0.310587	2843.58	352.703	8895.92	0.16371	1456.35
Jurkat 1-24	7	10	75	74	5545	5847.86	0.252383	1475.9	171.57	5805.23	0.184801	1072.81
H+T	8	10	75	86	334	366.616	0.524188	192.176	20.7229	348.5	0.340368	118.618
Jurkat 2-0	1	11	75	71	4737	4843.46	0.300966	1457.72	173	4846.46	0.208333	1009.68
Jurkat 2-15	2	11	75	114	2875.5	3021.67	0.273063	825.104	77.2781	2980.02	0.20519	611.47
Jurkat 2-1	3	11	75	73	5891	5726.38	0.244861	1402.17	164.111	5697.43	0.18104	1031.46
Jurkat 2-4	4	11	75	101	6455	6466.14	0.28612	1850.09	184.091	6500.9	0.202232	1314.69
Jurkat 2-8	5	11	75	128	9035.5	9059.31	0.203687	1845.26	163.1	9026.95	0.166013	1498.59
Jurkat 2-16	6	11	75	61	7954	8056.29	0.232228	1870.9	239.544	7960.89	0.15892	1265.14
Jurkat 2-24	7	11	75	82	5052	5061.06	0.24058	1217.59	134.46	5012	0.185054	927.489
HeLa	8	11	75	73	323	353.233	0.440088	155.454	18.1945	346.769	0.360368	124.965
Jurkat 3-0	1	12	75	58	4076.5	4450.79	0.470371	2093.52	274.893	4243.48	0.181346	769.537
Jurkat 3-15	2	12	75	156	3562.5	3615.35	0.254853	921.382	73.7696	3597.42	0.181937	654.503
Jurkat 3-1	3	12	75	121	3811	3935.97	0.329615	1297.35	117.941	3817.72	0.190043	725.532
Jurkat 3-4	4	12	75	78	6400.5	6447.77	0.207572	1338.38	151.541	6432.51	0.158535	1019.78
Jurkat 3-8	5	12	75	87	7473	7470.77	0.191418	1430.04	153.316	7457.47	0.156673	1168.38
Jurkat 3-16	6	12	75	63	6707	6788.52	0.269654	1830.55	230.628	6863.81	0.177297	1216.93
Jurkat 3-24	7	12	75	102	5868.5	5938.37	0.247462	1469.52	145.504	5904.49	0.166681	984.167
PBS	8	12	75	50	393.5	553.58	1.37361	760.403	107.537	437.023	0.41722	182.335
MFI	Time (hrs)	Infected			Uninfected				FC	Time (hrs)	Infected			Uninfected
	0	10584.9	9094.72	9448.85	4976.74	4846.46	4243.48			0	1.09016	0.936682	0.973155	1.06139	1.0336	0.905007
	0.25	10953.6	10124.9	8928.72	4187.67	2980.02	3597.42			0.25	1.12814	1.04278	0.919586	0.893104	0.635548	0.767222
	1	9760.48	10304.7	9861.06	4935.21	5697.43	3817.72			1	1.00525	1.0613	1.01561	1.05253	1.21509	0.814206
	4	9911.97	10832.4	9290.59	6986.68	6500.9	6432.51			4	1.02085	1.11565	0.956855	1.49005	1.38645	1.37186
	8	12911.6	13355.7	12232.1	7742.67	9026.95	7457.47			8	1.32979	1.37553	1.25981	1.65128	1.92518	1.59045
	16	13109.1	13901.1	11553.6	8895.92	7960.89	6863.81			16	1.35013	1.43171	1.18992	1.89723	1.69782	1.46384
	24	8186.34	10338.8	8924.58	5805.23	5012	5904.49			24	0.843127	1.06482	0.91916	1.23808	1.06891	1.25925
		Infected			Uninfected				Kinetics	Time (hrs)	Infected			Uninfected
mean zero		9709.5			4688.89					0	0.80745	0.654242	0.772465	0.559441	0.536888	0.569024
										0.25	0.835577	0.72835	0.729943	0.470741	0.330125	0.482392
std deviation (% of signal):		0.080184			0.0834313					1	0.744559	0.741284	0.806164	0.554772	0.631158	0.511933
		0.101775			0.168287					4	0.756115	0.779246	0.759526	0.78538	0.720166	0.86256
		0.0290284			0.196278					8	0.984933	0.960765	1	0.870363	1	1
		0.077483			0.0455037					16	1	1	0.944529	1	0.881903	0.920394
		0.044098			0.103528					24	0.624478	0.74374	0.729605	0.652572	0.555226	0.791755
		0.0929089			0.128639
		0.119542			0.0877569				Norm to Max	Time (hrs)	Infected			Uninfected
										0	0.823435	0.707507	0.735056	0.387157	0.377022	0.330114
mean time course:		9709.5			4688.89					0.25	0.852119	0.787648	0.694594	0.325772	0.231825	0.279855
		10002.4			3588.37					1	0.759299	0.801636	0.767124	0.383926	0.443221	0.296993
		9975.42			4816.79					4	0.771084	0.842688	0.722744	0.543516	0.505726	0.500406
		10011.7			6640.03					8	1.00443	1.03899	0.951573	0.602327	0.702235	0.58014
		12833.1			8075.7					16	1.0198	1.08141	0.898788	0.692042	0.619303	0.533958
		12854.6			7906.87					24	0.636841	0.804292	0.694272	0.451607	0.3899	0.459329
		9149.92			5573.91
maximum:		12854.6
