# Supplementary material for: Systems analysis of latent HIV reversal reveals altered stress kinase signaling and increased cell death in infected T cells
Source: Sci Rep. 2017 Nov 23;7:16179. doi: 10.1038/s41598-017-15532-0 (PMC5701066; doi:10.1038/s41598-017-15532-0)
Supplement: Supplementary file 13 — S12 [file 41598_2017_15532_MOESM13_ESM.xlsx]

## Sheet: Coversheet
Latent HIV infection alters systems-level signaling and regulation of cell death in T cells
Linda E. Fong1, Endah S. Sulistijo1, and Kathryn Miller-Jensen1,2*
1Department of Biomedical Engineering, Yale University, New Haven, CT, USA
2Department of Molecular, Cellular, and Developmental Biology, Yale University, New Haven, CT, USA
*Correspondance: kathryn.miller-jensen@yale.edu
Phospho-protein time course data for DHIV and Jurkat cell lines stimulated with 1uM prostratin and 1uM SAHA

## Sheet: Plate Placement
	1	2	3	4	5	6	7	8	9	10	11	12
A	DHIV 1-0	DHIV 2-0	DHIV 3-0	Jurkat 1-0	Jurkat 2-0	Jurkat 3-0	DHIV 1-0	DHIV 2-0	DHIV 3-0	Jurkat 1-0	Jurkat 2-0	Jurkat 3-0	0
B	DHIV 1-15	DHIV 2-15	DHIV 3-15	Jurkat 1-15	Jurkat 2-15	Jurkat 3-15	DHIV 1-15	DHIV 2-15	DHIV 3-15	Jurkat 1-15	Jurkat 2-15	Jurkat 3-15	15
C	DHIV 1-1	DHIV 2-1	DHIV 3-1	Jurkat 1-1	Jurkat 2-1	Jurkat 3-1	DHIV 1-1	DHIV 2-1	DHIV 3-1	Jurkat 1-1	Jurkat 2-1	Jurkat 3-1	1
D	DHIV 1-4	DHIV 2-4	DHIV 3-4	Jurkat 1-4	Jurkat 2-4	Jurkat 3-4	DHIV 1-4	DHIV 2-4	DHIV 3-4	Jurkat 1-4	Jurkat 2-4	Jurkat 3-4	4
E	DHIV 1-8	DHIV 2-8	DHIV 3-8	Jurkat 1-8	Jurkat 2-8	Jurkat 3-8	DHIV 1-8	DHIV 2-8	DHIV 3-8	Jurkat 1-8	Jurkat 2-8	Jurkat 3-8	8
F	DHIV 1-16	DHIV 2-16	DHIV 3-16	Jurkat 1-16	Jurkat 2-16	Jurkat 3-16	DHIV 1-16	DHIV 2-16	DHIV 3-16	Jurkat 1-16	Jurkat 2-16	Jurkat 3-16	16
G	DHIV 1-24	DHIV 2-24	DHIV 3-24	Jurkat 1-24	Jurkat 2-24	Jurkat 3-24	DHIV 1-24	DHIV 2-24	DHIV 3-24	Jurkat 1-24	Jurkat 2-24	Jurkat 3-24	24
H	RIPA	RIPA	H+E	H+T	HeLa	PBS	RIPA	RIPA	H+I	H+A	HeLa	PBS
	controls	HeLa+EGF	H+E	p-ERK, p-p38
		HeLa+TNFa	H+T	p-IkBa
		HeLa+Ins	H+I	p-Akt
		HeLa+Aniso	H+A	p-JNK
		HeLa		all

## Sheet: p38 (36)
	RowNo	ColNo	RegionNumber19	RegionCount	Median	Mean	CV	StdDev	StdErr	TrimmedMean	TrimmedCV	TrimmedStdDev
DHIV 1-0	1	1	36	50	2464	2392.82	0.269053	643.796	91.0465	2393.41	0.169638	406.013
DHIV 1-15	2	1	36	55	1901	2132.42	0.595179	1269.17	171.135	1979.04	0.206584	408.837
DHIV 1-1	3	1	36	50	2846	2932.74	0.285813	838.215	118.542	2910.07	0.176059	512.343
DHIV 1-4	4	1	36	50	2461	2642.46	0.604015	1596.09	225.721	2441.05	0.162837	397.491
DHIV 1-8	5	1	36	50	2828	2816.8	0.172954	487.177	68.8972	2819.89	0.132359	373.236
DHIV 1-16	6	1	36	50	1939	1923.84	0.188024	361.729	51.1562	1905.23	0.136511	260.084
DHIV 1-24	7	1	36	50	2273	2422.94	0.212042	513.766	72.6575	2382.82	0.168224	400.847
RIPA	8	1	36	52	139.5	142.904	0.398614	56.9634	7.89941	140.174	0.314728	44.1167
DHIV 2-0	1	2	36	50	2610	2692.68	0.277131	746.226	105.532	2701.36	0.193781	523.472
DHIV 2-15	2	2	36	50	1780	1816.8	0.232825	422.996	59.8206	1796.25	0.187977	337.653
DHIV 2-1	3	2	36	50	2984.5	2988.78	0.251983	753.122	106.508	2985.11	0.172645	515.366
DHIV 2-4	4	2	36	50	2158	2280.84	0.224068	511.063	72.2752	2271.82	0.179281	407.294
DHIV 2-8	5	2	36	50	2481.5	2503.44	0.29732	744.324	105.263	2545.34	0.171125	435.571
DHIV 2-16	6	2	36	50	1972	1998.8	0.251943	503.583	71.2174	1987.02	0.189862	377.261
DHIV 2-24	7	2	36	50	2426.5	2376.68	0.24045	571.472	80.8183	2376.27	0.153148	363.922
RIPA	8	2	36	50	173.5	228.9	1.4563	333.346	47.1423	182.591	0.324204	59.1967
DHIV 3-0	1	3	36	50	2657	2699.28	0.236442	638.222	90.2583	2715.07	0.157228	426.886
DHIV 3-15	2	3	36	50	1783	1874.28	0.303306	568.481	80.3954	1850.55	0.182044	336.88
DHIV 3-1	3	3	36	50	2530	2504.02	0.253573	634.952	89.7958	2508.82	0.154815	388.402
DHIV 3-4	4	3	36	52	2311	2468.1	0.310923	767.388	106.418	2393.39	0.180911	432.991
DHIV 3-8	5	3	36	50	2600.5	2538.42	0.230917	586.165	82.8962	2564.55	0.146315	375.233
DHIV 3-16	6	3	36	50	1881	1915.92	0.184519	353.524	49.9958	1911.48	0.138017	263.817
DHIV 3-24	7	3	36	50	2629.5	2686.32	0.245357	659.107	93.2119	2674.93	0.202292	541.116
H+E	8	3	36	50	3088.5	3032.54	0.280127	849.496	120.137	3080.75	0.170162	524.226
Jurkat 1-0	1	4	36	50	1591.5	1680.44	0.28307	475.682	67.2716	1647.05	0.199926	329.287
Jurkat 1-15	2	4	36	50	1660.5	1923.06	0.710177	1365.71	193.141	1765.57	0.205092	362.103
Jurkat 1-1	3	4	36	51	1617	1703.57	0.25407	432.826	60.6078	1666.78	0.15828	263.817
Jurkat 1-4	4	4	36	50	2761	2844.02	0.306906	872.847	123.439	2832	0.199479	564.925
Jurkat 1-8	5	4	36	50	2780.5	2744.92	0.277666	762.172	107.787	2735.09	0.182146	498.187
Jurkat 1-16	6	4	36	50	1081.5	1059.1	0.219176	232.13	32.8281	1049.41	0.153407	160.987
Jurkat 1-24	7	4	36	50	1107	1087.38	0.277861	302.14	42.7291	1087.59	0.166962	181.586
H+T	8	4	36	50	1297	1300.5	0.315886	410.809	58.0972	1309.59	0.184163	241.179
Jurkat 2-0	1	5	36	50	1713	1819.8	0.612433	1114.51	157.615	1674.05	0.168768	282.525
Jurkat 2-15	2	5	36	62	1707.5	1692.69	0.440587	745.779	94.7141	1650.71	0.230765	380.927
Jurkat 2-1	3	5	36	50	1813.5	1740.28	0.358081	623.162	88.1284	1766.41	0.22314	394.156
Jurkat 2-4	4	5	36	50	2515	2595.28	0.281713	731.124	103.397	2575.93	0.188654	485.96
Jurkat 2-8	5	5	36	50	2874.5	2844.68	0.295644	841.012	118.937	2914	0.190294	554.518
Jurkat 2-16	6	5	36	50	1314.5	1297.98	0.253141	328.573	46.4672	1295.05	0.185663	240.443
Jurkat 2-24	7	5	36	50	1189.5	1178.94	0.237486	279.982	39.5954	1165.5	0.177028	206.327
HeLa	8	5	36	50	783	842.6	0.270412	227.849	32.2227	832.591	0.223263	185.887
Jurkat 3-0	1	6	36	50	1490.5	1531.62	0.281788	431.592	61.0363	1529.34	0.195107	298.385
Jurkat 3-15	2	6	36	50	1413.5	1458.94	0.264317	385.623	54.5353	1434.14	0.201845	289.473
Jurkat 3-1	3	6	36	50	2031.5	1998	0.313085	625.545	88.4654	2028.68	0.210983	428.018
Jurkat 3-4	4	6	36	50	2755	2754.02	0.247836	682.544	96.5264	2780.48	0.172473	479.558
Jurkat 3-8	5	6	36	53	2652	2877.09	0.254465	732.12	100.564	2830.72	0.207921	588.568
Jurkat 3-16	6	6	36	50	1098.5	1150.18	0.267249	307.385	43.4707	1138.11	0.211434	240.636
Jurkat 3-24	7	6	36	50	1083	1116	0.281348	313.985	44.4041	1103.48	0.177506	195.874
PBS	8	6	36	50	158.5	162.06	0.532857	86.3548	12.2124	154.386	0.37004	57.1291
MFI	Time (hrs)	Infected			Uninfected				FC	Time (hrs)	Infected			Uninfected
	0	2393.41	2701.36	2715.07	1647.05	1674.05	1529.34			0	0.919382	1.03768	1.04294	1.0187	1.0354	0.9459
	0.25	1979.04	1796.25	1850.55	1765.57	1650.71	1434.14			0.25	0.76021	0.689995	0.710851	1.09201	1.02097	0.887016
	1	2910.07	2985.11	2508.82	1666.78	1766.41	2028.68			1	1.11785	1.14667	0.963714	1.0309	1.09253	1.25474
	4	2441.05	2271.82	2393.39	2832	2575.93	2780.48			4	0.937681	0.872675	0.919375	1.7516	1.59322	1.71973
	8	2819.89	2545.34	2564.55	2735.09	2914	2830.72			8	1.08321	0.977744	0.985121	1.69166	1.80231	1.75081
	16	1905.23	1987.02	1911.48	1049.41	1295.05	1138.11			16	0.731856	0.763277	0.734257	0.649061	0.800988	0.703925
	24	2382.82	2376.27	2674.93	1087.59	1165.5	1103.48			24	0.915314	0.912799	1.02752	0.672677	0.720864	0.682503
		Infected			Uninfected				Kinetics	Time (hrs)	Infected			Uninfected
mean zero		2603.28			1616.81					0	0.822458	0.904945	1	0.581584	0.574484	0.540265
										0.25	0.680067	0.601736	0.681583	0.623435	0.566477	0.506632
std deviation (% of signal):		0.0698668			0.0475903					1	1	1	0.924035	0.588551	0.60618	0.716665
		0.0500575			0.104093					4	0.838828	0.761049	0.881522	1	0.883985	0.98225
		0.091417			0.102681					8	0.96901	0.852678	0.94456	0.965781	1	1
		0.0368392			0.0496214					16	0.654702	0.665644	0.704026	0.370554	0.444422	0.402058
		0.0579838			0.0316725					24	0.818819	0.796041	0.985217	0.384036	0.399966	0.389822
		0.0235337			0.107151
		0.0688347			0.0367951				Norm to Max	Time (hrs)	Infected			Uninfected
										0	0.846743	0.955692	0.96054	0.582694	0.592246	0.541052
mean time course:		2603.28			1616.81					0.25	0.700148	0.63548	0.654688	0.624625	0.583992	0.507371
		1875.28			1616.81					1	1.02953	1.05608	0.887573	0.589675	0.624923	0.71771
		2801.33			1820.62					4	0.863596	0.803727	0.846737	1.00191	0.911317	0.983681
		2368.75			2729.47					8	0.997623	0.900494	0.907288	0.967624	1.03092	1.00146
		2643.26			2826.6					16	0.674034	0.702972	0.676245	0.371261	0.458163	0.402643
		1934.58			1160.86					24	0.842997	0.840681	0.946341	0.384769	0.412332	0.39039
		2478.01			1118.86
maximum:		2826.6

## Sheet: pErk (38)
	RowNo	ColNo	RegionNumber19	RegionCount	Median	Mean	CV	StdDev	StdErr	TrimmedMean	TrimmedCV	TrimmedStdDev
DHIV 1-0	1	1	38	50	140.5	416.78	4.13211	1722.18	243.553	168.636	0.484417	81.6903
DHIV 1-15	2	1	38	50	18634	18620.5	0.165168	3075.51	434.943	18733.3	0.130432	2443.42
DHIV 1-1	3	1	38	78	14144	14269.7	0.221471	3160.32	357.835	14340.2	0.159873	2292.61
DHIV 1-4	4	1	38	67	7833	7876.87	0.189445	1492.23	182.305	7886.61	0.161616	1274.6
DHIV 1-8	5	1	38	55	6393	6495.62	0.174197	1131.52	152.574	6499.35	0.14694	955.015
DHIV 1-16	6	1	38	67	7778	7636.09	0.19336	1476.51	180.385	7639.38	0.141218	1078.82
DHIV 1-24	7	1	38	66	3287.5	3308.68	0.196575	650.403	80.0591	3291.6	0.162232	534.003
RIPA	8	1	38	50	80.5	137.58	2.35611	324.153	45.8422	90.8409	0.472744	42.9445
DHIV 2-0	1	2	38	63	152	168.984	0.432571	73.0977	9.20944	166.088	0.348189	57.8299
DHIV 2-15	2	2	38	71	19396	18378	0.216315	3975.44	471.798	18610.4	0.150448	2799.89
DHIV 2-1	3	2	38	67	13853	13310.4	0.278997	3713.56	453.684	13550.2	0.18158	2460.45
DHIV 2-4	4	2	38	51	7381	7529.08	0.17848	1343.79	188.168	7501.47	0.138082	1035.82
DHIV 2-8	5	2	38	69	6597	6594.33	0.215003	1417.8	170.683	6568.73	0.172554	1133.46
DHIV 2-16	6	2	38	57	6676	7349	0.497804	3658.36	484.562	6998.82	0.19385	1356.72
DHIV 2-24	7	2	38	66	3464	3596.24	0.288096	1036.06	127.53	3492.2	0.169835	593.099
RIPA	8	2	38	91	77	135.901	3.20478	435.533	45.6563	86.1358	0.445582	38.3806
DHIV 3-0	1	3	38	51	177	225.118	1.01113	227.624	31.8738	186.311	0.442822	82.5026
DHIV 3-15	2	3	38	53	17658	17927	0.235654	4224.57	580.29	18097.9	0.174352	3155.39
DHIV 3-1	3	3	38	57	12508	12362.7	0.17934	2217.13	293.666	12383.2	0.126388	1565.08
DHIV 3-4	4	3	38	50	6675	6962.66	0.221078	1539.29	217.688	6959.18	0.168956	1175.79
DHIV 3-8	5	3	38	54	6648.5	6566.26	0.231639	1521	206.983	6577.75	0.169917	1117.67
DHIV 3-16	6	3	38	51	6838	7154.47	0.420427	3007.93	421.195	6819.33	0.186649	1272.82
DHIV 3-24	7	3	38	53	3134	3084.81	0.198371	611.938	84.0562	3108.43	0.147725	459.194
H+E	8	3	38	51	13208	12232.2	0.309248	3782.77	529.694	12452.9	0.229388	2856.56
Jurkat 1-0	1	4	38	65	92	318.723	4.91303	1565.9	194.226	119.153	0.556388	66.295
Jurkat 1-15	2	4	38	61	15098	15040.2	0.216199	3251.68	416.335	14939.9	0.172799	2581.6
Jurkat 1-1	3	4	38	50	7090.5	7308.54	0.271648	1985.35	280.771	7153.86	0.180016	1287.81
Jurkat 1-4	4	4	38	61	6927	6882.66	0.232541	1600.5	204.923	6868.62	0.185081	1271.25
Jurkat 1-8	5	4	38	69	6253	6319.71	0.226161	1429.27	172.064	6337.46	0.179356	1136.66
Jurkat 1-16	6	4	38	61	5006	5016.75	0.24892	1248.77	159.889	4996.73	0.203356	1016.12
Jurkat 1-24	7	4	38	98	1524	1627.82	0.347679	565.958	57.1704	1584.31	0.213074	337.574
H+T	8	4	38	62	852	859.855	0.248063	213.298	27.0889	855.661	0.199283	170.519
Jurkat 2-0	1	5	38	65	135	166.215	0.902844	150.066	18.6135	146.847	0.6025	88.4756
Jurkat 2-15	2	5	38	50	14201.5	14358.1	0.263194	3778.97	534.427	14299.8	0.175241	2505.9
Jurkat 2-1	3	5	38	77	9661	9634.78	0.26926	2594.27	295.644	9666.28	0.188427	1821.38
Jurkat 2-4	4	5	38	67	7467	7791.12	0.248121	1933.14	236.171	7814.03	0.168059	1313.22
Jurkat 2-8	5	5	38	61	5780	5656.11	0.294168	1663.85	213.034	5688.71	0.216914	1233.96
Jurkat 2-16	6	5	38	56	5811.5	5845.91	0.264535	1546.45	206.653	5785.4	0.199977	1156.95
Jurkat 2-24	7	5	38	71	1559	1712.58	0.581885	996.524	118.266	1612.37	0.170678	275.195
HeLa	8	5	38	75	1048	1095.91	0.258863	283.69	32.7577	1089.07	0.194688	212.03
Jurkat 3-0	1	6	38	74	100	124.838	0.802068	100.128	11.6397	113.03	0.41632	47.0567
Jurkat 3-15	2	6	38	69	15566	14177.9	0.404495	5734.87	690.397	14384.2	0.324376	4665.88
Jurkat 3-1	3	6	38	60	9454	9280.45	0.286081	2654.96	342.754	9466	0.210052	1988.35
Jurkat 3-4	4	6	38	81	7422	7464.16	0.244357	1823.92	202.657	7563.14	0.188044	1422.21
Jurkat 3-8	5	6	38	50	5251	5409.3	0.240653	1301.77	184.097	5439.98	0.191002	1039.05
Jurkat 3-16	6	6	38	77	4810	4848.69	0.243553	1180.91	134.577	4822.57	0.190572	919.044
Jurkat 3-24	7	6	38	68	1341	1361.65	0.321261	437.444	53.0479	1337.63	0.231264	309.345
PBS	8	6	38	90	74	92.8	0.767551	71.2287	7.50817	83.875	0.494204	41.4513
MFI	Time (hrs)	Infected			Uninfected				FC	Time (hrs)	Infected			Uninfected
	0	168.636	166.088	186.311	119.153	146.847	113.03			0	0.970969	0.956295	1.07274	0.943085	1.16229	0.894627
	0.25	18733.3	18610.4	18097.9	14939.9	14299.8	14384.2			0.25	107.862	107.154	104.203	118.248	113.182	113.85
	1	14340.2	13550.2	12383.2	7153.86	9666.28	9466			1	82.5676	78.0191	71.2995	56.6224	76.5079	74.9228
	4	7886.61	7501.47	6959.18	6868.62	7814.03	7563.14			4	45.4093	43.1917	40.0694	54.3647	61.8476	59.8617
	8	6499.35	6568.73	6577.75	6337.46	5688.71	5439.98			8	37.4217	37.8212	37.8732	50.1606	45.0258	43.0571
	16	7639.38	6998.82	6819.33	4996.73	5785.4	4822.57			16	43.9858	40.2976	39.2641	39.5488	45.7911	38.1703
	24	3291.6	3492.2	3108.43	1584.31	1612.37	1337.63			24	18.9523	20.1073	17.8976	12.5397	12.7618	10.5872
		Infected			Uninfected				Kinetics	Time (hrs)	Infected			Uninfected
mean zero		173.678			126.343					0	0.00900195	0.00892445	0.0102946	0.00797548	0.0102692	0.00785795
										0.25	1	1	1	1	1	1
std deviation (% of signal):		0.0634173			0.142619					1	0.765492	0.728099	0.684234	0.478844	0.675974	0.658084
		0.0182378			0.0239149					4	0.420994	0.403079	0.38453	0.459751	0.546445	0.525795
		0.0733394			0.15936					8	0.346941	0.35296	0.363454	0.424198	0.397818	0.378191
		0.0625481			0.0660458					16	0.407796	0.37607	0.376803	0.334456	0.40458	0.335268
		0.00655097			0.0795873					24	0.175708	0.187648	0.171756	0.106046	0.112755	0.092993
		0.0602702			0.0986358
		0.0582133			0.100019				Norm to Max	Time (hrs)	Infected			Uninfected
										0	0.00912508	0.00898717	0.0100815	0.00644746	0.00794606	0.00611618
mean time course:		173.678			126.343					0.25	1.01368	1.00703	0.979294	0.80841	0.773775	0.778343
		18480.5			14541.3					1	0.775962	0.733216	0.670066	0.387103	0.523052	0.512215
		13424.5			8762.05					4	0.426752	0.405912	0.376568	0.371668	0.422825	0.409249
		7449.08			7415.26					8	0.351686	0.35544	0.355929	0.342926	0.307822	0.294363
		6548.61			5822.05					16	0.413374	0.378713	0.369001	0.270378	0.313054	0.260954
		7152.51			5201.56					24	0.178112	0.188966	0.1682	0.0857284	0.0872467	0.0723804
		3297.41			1511.43
maximum:		18480.5

## Sheet: pIkB (67)
	RowNo	ColNo	RegionNumber19	RegionCount	Median	Mean	CV	StdDev	StdErr	TrimmedMean	TrimmedCV	TrimmedStdDev
DHIV 1-0	1	1	67	81	141	164.889	0.601186	99.129	11.0143	155.795	0.469845	73.1993
DHIV 1-15	2	1	67	83	557	588.783	0.376271	221.542	24.3174	571.2	0.241238	137.795
DHIV 1-1	3	1	67	69	287	310.522	0.414788	128.801	15.5058	304.714	0.34276	104.444
DHIV 1-4	4	1	67	66	334.5	359.364	0.323763	116.349	14.3215	354.6	0.274011	97.1642
DHIV 1-8	5	1	67	63	258	282.079	0.405155	114.286	14.3987	273.649	0.308283	84.3614
DHIV 1-16	6	1	67	77	271	277.403	0.365515	101.395	11.555	274.565	0.285131	78.2871
DHIV 1-24	7	1	67	66	236	263.727	0.574503	151.512	18.6499	245.35	0.341198	83.713
RIPA	8	1	67	60	56	75	1.05257	78.9426	10.1914	63.5926	0.64402	40.9549
DHIV 2-0	1	2	67	80	130.5	158.025	0.54145	85.5626	9.56619	150.333	0.418555	62.9227
DHIV 2-15	2	2	67	76	535	561.803	0.37882	212.822	24.4123	551.397	0.28169	155.323
DHIV 2-1	3	2	67	62	257	268.306	0.344395	92.4034	11.7352	263.482	0.289472	76.2708
DHIV 2-4	4	2	67	66	372	409.152	0.560561	229.354	28.2316	379.1	0.26457	100.298
DHIV 2-8	5	2	67	61	273	285.803	0.620303	177.285	22.699	266.673	0.309489	82.5324
DHIV 2-16	6	2	67	71	234	255.31	0.410465	104.796	12.437	248.651	0.313449	77.9394
DHIV 2-24	7	2	67	66	235	248.455	0.449505	111.681	13.747	241.067	0.348236	83.9481
RIPA	8	2	67	117	53	75.0171	1.09339	82.0228	7.58301	63.7524	0.661275	42.1578
DHIV 3-0	1	3	67	72	160.5	180.125	0.547786	98.6699	11.6284	171.828	0.429208	73.75
DHIV 3-15	2	3	67	57	480	516.368	0.334897	172.93	22.9052	511.51	0.278187	142.296
DHIV 3-1	3	3	67	89	234	261.573	0.463436	121.222	12.8495	249.309	0.323238	80.5861
DHIV 3-4	4	3	67	74	349	358.081	0.495299	177.357	20.6173	344.121	0.258272	88.8768
DHIV 3-8	5	3	67	81	253	269.198	0.415894	111.958	12.4397	263.904	0.338384	89.3009
DHIV 3-16	6	3	67	69	275	284.913	0.418274	119.172	14.3466	274.841	0.321295	88.305
DHIV 3-24	7	3	67	71	251	275.408	0.485434	133.693	15.8664	265.429	0.373644	99.1759
H+E	8	3	67	75	142	154.427	0.490942	75.8145	8.75431	148.97	0.407112	60.6475
Jurkat 1-0	1	4	67	85	127	146.376	0.47072	68.9023	7.4735	140.857	0.330202	46.5114
Jurkat 1-15	2	4	67	86	257	282.151	0.555455	156.722	16.8998	268.872	0.36308	97.6219
Jurkat 1-1	3	4	67	72	176	177.625	0.394921	70.1478	8.267	174.734	0.318533	55.6586
Jurkat 1-4	4	4	67	66	292.5	304.5	0.421026	128.202	15.7806	298.383	0.36289	108.28
Jurkat 1-8	5	4	67	64	266	292.859	0.445399	130.439	16.3049	286.845	0.372139	106.746
Jurkat 1-16	6	4	67	52	199.5	200.404	0.430252	86.2241	11.9571	194.457	0.325175	63.2324
Jurkat 1-24	7	4	67	99	196	212.232	0.40212	85.3429	8.57728	206.697	0.307124	63.4815
H+T	8	4	67	70	4714.5	4834.83	0.193887	937.408	112.042	4793.6	0.142102	681.178
Jurkat 2-0	1	5	67	72	128.5	146.264	0.470894	68.8749	8.11698	140.859	0.369323	52.0225
Jurkat 2-15	2	5	67	65	223	248.846	0.418204	104.069	12.9081	243.339	0.348785	84.8731
Jurkat 2-1	3	5	67	71	224	237.324	0.343801	81.5923	9.68323	232.54	0.271727	63.1873
Jurkat 2-4	4	5	67	65	356	362.277	0.446126	161.621	20.0466	351.508	0.331272	116.445
Jurkat 2-8	5	5	67	68	245	254.441	0.381029	96.9495	11.7569	251.371	0.309212	77.727
Jurkat 2-16	6	5	67	72	202	216.625	0.40086	86.8363	10.2338	213.984	0.341548	73.0858
Jurkat 2-24	7	5	67	75	175	197.08	0.51361	101.222	11.6881	187.209	0.348931	65.3231
HeLa	8	5	67	106	117	137.981	0.59805	82.5196	8.01501	130.948	0.455621	59.6626
Jurkat 3-0	1	6	67	84	129	149.25	0.615202	91.819	10.0183	139.211	0.432535	60.2135
Jurkat 3-15	2	6	67	80	260	268.513	0.416789	111.913	12.5123	262	0.316495	82.9216
Jurkat 3-1	3	6	67	62	216.5	236.645	0.474683	112.331	14.2661	229.286	0.399649	91.6338
Jurkat 3-4	4	6	67	90	350	374.144	0.535561	200.377	21.1216	354.825	0.280623	99.5722
Jurkat 3-8	5	6	67	56	195.5	201.714	0.44277	89.3131	11.935	199.96	0.372592	74.5035
Jurkat 3-16	6	6	67	98	168.5	198.969	0.602032	119.786	12.1002	184.33	0.374444	69.021
Jurkat 3-24	7	6	67	76	177	208.263	0.452827	94.3072	10.8178	200.441	0.362241	72.608
PBS	8	6	67	126	70	93.1984	1.79696	167.474	14.9198	75.3509	0.515074	38.8113
MFI	Time (hrs)	Infected			Uninfected				FC	Time (hrs)	Infected			Uninfected
	0	155.795	150.333	171.828	140.857	140.859	139.211			0	0.97788	0.943602	1.07852	1.00391	1.00392	0.992171
	0.25	571.2	551.397	511.51	268.872	243.339	262			0.25	3.58527	3.46097	3.21061	1.91628	1.73431	1.86731
	1	304.714	263.482	249.309	174.734	232.54	229.286			1	1.91261	1.65381	1.56484	1.24535	1.65734	1.63415
	4	354.6	379.1	344.121	298.383	351.508	354.825			4	2.22573	2.37951	2.15996	2.12662	2.50525	2.52888
	8	273.649	266.673	263.904	286.845	251.371	199.96			8	1.71762	1.67383	1.65645	2.04438	1.79155	1.42514
	16	274.565	248.651	274.841	194.457	213.984	184.33			16	1.72337	1.56071	1.7251	1.38592	1.52509	1.31374
	24	245.35	241.067	265.429	206.697	187.209	200.441			24	1.54	1.51311	1.66602	1.47315	1.33426	1.42857
		Infected			Uninfected				Kinetics	Time (hrs)	Infected			Uninfected
mean zero		159.319			140.309					0	0.27275	0.272641	0.335923	0.472068	0.400728	0.392336
										0.25	1	1	1	0.901095	0.692271	0.738392
std deviation (% of signal):		0.0701258			0.00678019					1	0.533463	0.477845	0.487398	0.585604	0.661548	0.646194
		0.0558159			0.0511963					4	0.620798	0.687526	0.672756	1	1	1
		0.105625			0.153051					8	0.479078	0.483631	0.515932	0.96133	0.715121	0.563545
		0.0499665			0.0945719					16	0.480681	0.450947	0.537314	0.6517	0.60876	0.519494
		0.0187321			0.17754					24	0.429534	0.437193	0.518912	0.692722	0.532587	0.564901
		0.0565449			0.0762878
		0.0518979			0.0502222				Norm to Max	Time (hrs)	Infected			Uninfected
										0	0.286018	0.275992	0.315453	0.258595	0.258599	0.255572
mean time course:		159.319			140.309					0.25	1.04865	1.01229	0.939063	0.493612	0.446738	0.480997
		544.702			258.07					1	0.559414	0.483718	0.457697	0.320789	0.426912	0.420938
		272.502			212.187					4	0.650998	0.695977	0.63176	0.547792	0.645322	0.651411
		359.274			334.906					8	0.502383	0.489575	0.484492	0.526608	0.461483	0.3671
		268.075			246.059					16	0.504065	0.456489	0.504572	0.356996	0.392846	0.338404
		266.019			197.59					24	0.45043	0.442566	0.487291	0.379467	0.34369	0.367983
		250.615			198.116
maximum:		544.702

## Sheet: pJnk (34)
	RowNo	ColNo	RegionNumber19	RegionCount	Median	Mean	CV	StdDev	StdErr	TrimmedMean	TrimmedCV	TrimmedStdDev
DHIV 1-0	1	7	34	50	182.5	220.24	0.609585	134.255	18.9865	201.682	0.35222	71.0364
DHIV 1-15	2	7	34	50	399.5	419.9	0.409877	172.107	24.3397	405.977	0.21658	87.9264
DHIV 1-1	3	7	34	50	821.5	892	0.669851	597.507	84.5002	828.386	0.281166	232.914
DHIV 1-4	4	7	34	50	208	214.46	0.532524	114.205	16.151	204.477	0.36993	75.6422
DHIV 1-8	5	7	34	50	186.5	229.24	0.853117	195.569	27.6576	203.386	0.423023	86.0371
DHIV 1-16	6	7	34	50	194.5	253.28	1.35234	342.521	48.4397	198.523	0.391383	77.6984
DHIV 1-24	7	7	34	50	239	290.3	0.481413	139.754	19.7642	281.886	0.382687	107.874
RIPA	8	7	34	50	160	183.2	0.642146	117.641	16.637	170.5	0.397592	67.7895
DHIV 2-0	1	8	34	50	170.5	221.76	0.861545	191.056	27.0194	197.932	0.465053	92.0489
DHIV 2-15	2	8	34	50	370.5	692.74	2.85931	1980.76	280.122	403.295	0.327433	132.052
DHIV 2-1	3	8	34	50	923	952	0.312097	297.116	42.0186	945.636	0.226992	214.652
DHIV 2-4	4	8	34	50	226.5	302.36	1.65578	500.64	70.8013	234.386	0.355108	83.2324
DHIV 2-8	5	8	34	50	192.5	243.2	0.751045	182.654	25.8312	217.068	0.456582	99.1094
DHIV 2-16	6	8	34	50	215.5	235.82	0.510399	120.362	17.0218	226.636	0.392051	88.8529
DHIV 2-24	7	8	34	50	252.5	341.4	0.868372	296.462	41.9261	284.227	0.402488	114.398
RIPA	8	8	34	50	174.5	206.74	0.719877	148.827	21.0474	191.795	0.420851	80.7173
DHIV 3-0	1	9	34	50	129	162.58	0.693853	112.807	15.9533	153.409	0.56831	87.1839
DHIV 3-15	2	9	34	50	366	574.82	2.48658	1429.34	202.139	369.205	0.302494	111.682
DHIV 3-1	3	9	34	19	613	692.316	0.308284	213.43	48.9642	691.059	0.259344	179.222
DHIV 3-4	4	9	34	50	199.5	447.76	3.06776	1373.62	194.259	234.614	0.443319	104.009
DHIV 3-8	5	9	34	50	164.5	219.86	0.847054	186.233	26.3374	193.273	0.510447	98.6555
DHIV 3-16	6	9	34	40	184.5	191.15	0.423324	80.9183	12.7943	186.306	0.328324	61.1685
DHIV 3-24	7	9	34	50	280.5	287.42	0.417894	120.111	16.9863	279.409	0.283916	79.3287
H+E	8	9	34	50	513.5	575.18	0.380197	218.681	30.9262	564.705	0.265827	150.114
Jurkat 1-0	1	10	34	50	150.5	174.92	0.724816	126.785	17.9301	158.955	0.441955	70.2507
Jurkat 1-15	2	10	34	50	655.5	712.44	0.586662	417.961	59.1087	670.477	0.278575	186.778
Jurkat 1-1	3	10	34	50	697	812.12	0.935729	759.924	107.47	721.205	0.190046	137.062
Jurkat 1-4	4	10	34	50	221.5	240.92	0.648032	156.124	22.0792	220.955	0.434232	95.9455
Jurkat 1-8	5	10	34	50	193.5	231.76	0.587696	136.204	19.2622	218.023	0.397046	86.5651
Jurkat 1-16	6	10	34	46	188.5	223.5	0.566799	126.68	18.6779	211.452	0.386433	81.7122
Jurkat 1-24	7	10	34	50	249.5	303.72	0.683928	207.723	29.3764	274.636	0.356492	97.9058
H+T	8	10	34	50	10864.5	11155.2	0.326484	3642.01	515.058	10775.5	0.148573	1600.94
Jurkat 2-0	1	11	34	50	182.5	564.48	3.37134	1903.06	269.133	185.455	0.378366	70.1697
Jurkat 2-15	2	11	34	50	487	507.04	0.400326	202.981	28.7059	504	0.283855	143.063
Jurkat 2-1	3	11	34	27	909	962.704	0.246748	237.545	45.7156	959.84	0.230503	221.246
Jurkat 2-4	4	11	34	50	168.5	250.46	1.17384	294.001	41.578	192.182	0.607268	116.706
Jurkat 2-8	5	11	34	50	170.5	198.84	0.595643	118.438	16.7496	186.432	0.419807	78.2653
Jurkat 2-16	6	11	34	46	150.5	456.261	4.11412	1877.11	276.765	174.429	0.628106	109.56
Jurkat 2-24	7	11	34	50	268	352.68	1.60834	567.228	80.2181	277.341	0.358648	99.4676
HeLa	8	11	34	50	415	437.86	0.388881	170.276	24.0806	424.409	0.261985	111.189
Jurkat 3-0	1	12	34	50	144.5	161.02	0.565744	91.0962	12.8829	153.909	0.437251	67.2969
Jurkat 3-15	2	12	34	50	647	946.38	2.4592	2327.34	329.135	623.25	0.257311	160.369
Jurkat 3-1	3	12	34	50	1170.5	1274.58	0.606424	772.936	109.31	1181.93	0.254703	301.041
Jurkat 3-4	4	12	34	50	159.5	195.2	0.659682	128.77	18.2108	180.545	0.491951	88.8195
Jurkat 3-8	5	12	34	50	170.5	300.6	2.08452	626.606	88.6155	207.455	0.54882	113.855
Jurkat 3-16	6	12	34	50	181	356.08	2.76367	984.089	139.171	210.818	0.524638	110.603
Jurkat 3-24	7	12	34	50	266	311.36	0.562122	175.022	24.7519	292.659	0.399107	116.802
PBS	8	12	34	50	193	224.22	1.18601	265.928	37.6079	189.955	0.377643	71.735
MFI	Time (hrs)	Infected			Uninfected				FC	Time (hrs)	Infected			Uninfected
	0	201.682	197.932	153.409	158.955	185.455	153.909			0	1.09407	1.07373	0.832203	0.956946	1.11648	0.926571
	0.25	405.977	403.295	369.205	670.477	504	623.25			0.25	2.20232	2.18777	2.00284	4.03644	3.03421	3.75212
	1	828.386	945.636	691.059	721.205	959.84	1181.93			1	4.49377	5.12982	3.74881	4.34183	5.77848	7.11552
	4	204.477	234.386	234.614	220.955	192.182	180.545			4	1.10923	1.27148	1.27272	1.3302	1.15698	1.08693
	8	203.386	217.068	193.273	218.023	186.432	207.455			8	1.10332	1.17754	1.04845	1.31255	1.12237	1.24893
	16	198.523	226.636	186.306	211.452	174.429	210.818			16	1.07693	1.22944	1.01066	1.273	1.0501	1.26918
	24	281.886	284.227	279.409	274.636	277.341	292.659			24	1.52916	1.54186	1.51572	1.65338	1.66966	1.76188
		Infected			Uninfected				Kinetics	Time (hrs)	Infected			Uninfected
mean zero		184.341			166.106					0	0.243463	0.209311	0.221991	0.220401	0.193214	0.130218
										0.25	0.490082	0.42648	0.534259	0.929663	0.525087	0.527315
std deviation (% of signal):		0.145672			0.102014					1	1	1	1	1	1	1
		0.0521871			0.143174					4	0.246838	0.247861	0.339499	0.306369	0.200223	0.152755
		0.155071			0.241441					8	0.245521	0.229547	0.279676	0.302304	0.194232	0.175522
		0.0772142			0.105113					16	0.23965	0.239665	0.269594	0.293193	0.181727	0.178367
		0.0583756			0.078841					24	0.340284	0.300567	0.40432	0.380802	0.288945	0.247611
		0.101466			0.106561
		0.00854883			0.034521				Norm to Max	Time (hrs)	Infected			Uninfected
										0	0.211334	0.207405	0.160751	0.166562	0.194331	0.161275
mean time course:		184.341			166.106					0.25	0.425408	0.422597	0.386875	0.702567	0.528122	0.653079
		392.826			599.242					1	0.868033	0.990895	0.724133	0.755722	1.00578	1.2385
		821.694			954.325					4	0.214264	0.245604	0.245842	0.23153	0.20138	0.189186
		224.492			197.894					8	0.213121	0.227457	0.202523	0.228457	0.195355	0.217383
		204.576			203.97					16	0.208024	0.237483	0.195222	0.221573	0.182777	0.220908
		203.822			198.9					24	0.295378	0.297831	0.292782	0.287781	0.290615	0.306666
		281.841			281.545
maximum:		954.325

## Sheet: pAkt (75)
	RowNo	ColNo	RegionNumber19	RegionCount	Median	Mean	CV	StdDev	StdErr	TrimmedMean	TrimmedCV	TrimmedStdDev
DHIV 1-0	1	7	75	147	7938	8023.69	0.219524	1761.39	145.277	7959.96	0.179043	1425.17
DHIV 1-15	2	7	75	148	8709.5	8549.22	0.245275	2096.91	172.365	8580.21	0.188404	1616.55
DHIV 1-1	3	7	75	79	8847	9125.09	0.299017	2728.56	306.987	8988.2	0.201128	1807.78
DHIV 1-4	4	7	75	61	10432	10292	0.271432	2793.58	357.681	10311.4	0.171074	1764.01
DHIV 1-8	5	7	75	122	9378.5	9461.57	0.320829	3035.55	274.826	9473.47	0.214708	2034.03
DHIV 1-16	6	7	75	118	7989	8330.54	0.259652	2163.04	199.124	8252.84	0.167522	1382.53
DHIV 1-24	7	7	75	137	5052	5233.04	0.232349	1215.89	103.881	5169.11	0.167688	866.798
RIPA	8	7	75	68	241.5	333.5	1.48997	496.905	60.2586	272.919	0.436603	119.157
DHIV 2-0	1	8	75	62	8148.5	8683.03	0.236143	2050.44	260.406	8513.89	0.157943	1344.71
DHIV 2-15	2	8	75	118	7022	7024.39	0.245327	1723.27	158.64	7054.55	0.173276	1222.38
DHIV 2-1	3	8	75	81	7580	7831.47	0.326685	2558.42	284.269	7654.03	0.189028	1446.83
DHIV 2-4	4	8	75	101	8314	8279.18	0.244266	2022.32	201.228	8369.14	0.177022	1481.52
DHIV 2-8	5	8	75	126	9389.5	9649.4	0.354108	3416.93	304.405	9435.32	0.164082	1548.16
DHIV 2-16	6	8	75	90	8499	8435.37	0.268867	2268	239.068	8490.17	0.180037	1528.54
DHIV 2-24	7	8	75	88	5351	5454.02	0.245607	1339.55	142.796	5452.59	0.195106	1063.83
RIPA	8	8	75	58	347.5	368.966	0.572237	211.136	27.7235	347.846	0.397919	138.415
DHIV 3-0	1	9	75	139	6870	7109.67	0.350153	2489.47	211.154	7053.52	0.187839	1324.93
DHIV 3-15	2	9	75	151	7371	7673.75	0.241448	1852.81	150.78	7599.44	0.191213	1453.11
DHIV 3-1	3	9	75	112	6571.5	6509.24	0.257242	1674.45	158.22	6557.32	0.19849	1301.56
DHIV 3-4	4	9	75	116	7870	7636.23	0.26431	2018.33	187.398	7730.31	0.184423	1425.65
DHIV 3-8	5	9	75	123	9127	9664.58	0.314267	3037.26	273.861	9440.4	0.187972	1774.53
DHIV 3-16	6	9	75	112	7957	8062.54	0.249603	2012.44	190.158	8044.37	0.193261	1554.66
DHIV 3-24	7	9	75	81	4297	4643	0.381342	1770.57	196.73	4468.23	0.220968	987.338
H+E	8	9	75	71	950	895.169	0.323654	289.725	34.384	892.19	0.270526	241.361
Jurkat 1-0	1	10	75	55	3488	3464.38	0.272164	942.881	127.138	3466.43	0.194302	673.535
Jurkat 1-15	2	10	75	88	3895	4089.1	0.29	1185.84	126.411	4054.74	0.239612	971.565
Jurkat 1-1	3	10	75	91	2238	2483.23	0.442514	1098.87	115.192	2410.21	0.283288	682.784
Jurkat 1-4	4	10	75	108	4293.5	4537.8	0.31285	1419.65	136.606	4512.47	0.227186	1025.17
Jurkat 1-8	5	10	75	66	7392.5	7291.7	0.229902	1676.38	206.348	7319.82	0.178113	1303.75
Jurkat 1-16	6	10	75	125	4964	5071.16	0.291235	1476.9	132.098	5040.25	0.246604	1242.94
Jurkat 1-24	7	10	75	97	3801	3943.28	0.285595	1126.18	114.346	3904.3	0.224042	874.726
H+T	8	10	75	67	252	291.239	0.597841	174.114	21.2715	273.656	0.395924	108.347
Jurkat 2-0	1	11	75	86	3441.5	3465.84	0.309421	1072.4	115.64	3426.04	0.214386	734.496
Jurkat 2-15	2	11	75	166	3839	3965.63	0.327173	1297.45	100.701	3900.73	0.202024	788.041
Jurkat 2-1	3	11	75	120	4215.5	4156.43	0.330114	1372.09	125.255	4156.87	0.245531	1020.64
Jurkat 2-4	4	11	75	110	6047	6273.79	0.378738	2376.13	226.555	6076.81	0.178377	1083.96
Jurkat 2-8	5	11	75	79	5633	5636.8	0.240536	1355.85	152.546	5614.87	0.197176	1107.12
Jurkat 2-16	6	11	75	145	6000	6209.96	0.393725	2445.02	203.048	6084.66	0.240553	1463.68
Jurkat 2-24	7	11	75	140	4083	4249.86	0.315164	1339.4	113.2	4177.73	0.234451	979.474
HeLa	8	11	75	57	275	452.684	1.76997	801.24	106.127	311.51	0.450893	140.458
Jurkat 3-0	1	12	75	74	3626	3581.78	0.250245	896.323	104.195	3539.24	0.189851	671.928
Jurkat 3-15	2	12	75	185	3836	3929.99	0.272312	1070.18	78.6814	3909.36	0.204672	800.137
Jurkat 3-1	3	12	75	78	4310	4481.78	0.222576	997.539	112.949	4462.24	0.172973	771.846
Jurkat 3-4	4	12	75	97	5442	5539.28	0.505588	2800.59	284.357	5306.59	0.243259	1290.87
Jurkat 3-8	5	12	75	175	5672	5790.99	0.225023	1303.11	98.5055	5784.03	0.169662	981.328
Jurkat 3-16	6	12	75	86	5638	6060.02	0.337642	2046.12	220.639	5862.53	0.191391	1122.03
Jurkat 3-24	7	12	75	178	3839	4231.93	0.556068	2353.24	176.383	3968.48	0.243478	966.237
PBS	8	12	75	67	245	374.612	1.80933	677.798	82.8062	259	0.376512	97.5167
MFI	Time (hrs)	Infected			Uninfected				FC	Time (hrs)	Infected			Uninfected
	0	7959.96	8513.89	7053.52	3466.43	3426.04	3539.24			0	1.01498	1.08562	0.899402	0.996892	0.985276	1.01783
	0.25	8580.21	7054.55	7599.44	4054.74	3900.73	3909.36			0.25	1.09407	0.899533	0.969013	1.16608	1.12179	1.12427
	1	8988.2	7654.03	6557.32	2410.21	4156.87	4462.24			1	1.14609	0.975973	0.836131	0.693139	1.19545	1.28327
	4	10311.4	8369.14	7730.31	4512.47	6076.81	5306.59			4	1.31482	1.06716	0.9857	1.29772	1.7476	1.52609
	8	9473.47	9435.32	9440.4	7319.82	5614.87	5784.03			8	1.20797	1.20311	1.20376	2.10507	1.61475	1.6634
	16	8252.84	8490.17	8044.37	5040.25	6084.66	5862.53			16	1.05233	1.08259	1.02575	1.4495	1.74986	1.68597
	24	5169.11	5452.59	4468.23	3904.3	4177.73	3968.48			24	0.659119	0.695265	0.569749	1.12282	1.20145	1.14127
		Infected			Uninfected				Kinetics	Time (hrs)	Infected			Uninfected
mean zero		7842.46			3477.24					0	0.771958	0.902342	0.747164	0.473568	0.563061	0.603706
										0.25	0.83211	0.747674	0.804992	0.55394	0.641075	0.666839
std deviation (% of signal):		0.0940066			0.0164989					1	0.871677	0.81121	0.694602	0.329272	0.683172	0.761147
		0.0998276			0.02188					4	1	0.887001	0.818854	0.616473	0.998709	0.905171
		0.157422			0.301152					8	0.918739	1	1	1	0.922791	0.986611
		0.152695			0.147623					16	0.800362	0.899829	0.852122	0.688576	1	1
		0.00219229			0.150544					24	0.501302	0.577891	0.47331	0.533387	0.6866	0.676923
		0.0269966			0.0971652
		0.100739			0.0355965				Norm to Max	Time (hrs)	Infected			Uninfected
										0	0.842347	0.900967	0.746425	0.366828	0.362554	0.374534
mean time course:		7842.46			3477.24					0.25	0.907984	0.746534	0.804197	0.429085	0.412787	0.413701
		7744.73			3954.94					1	0.951159	0.809973	0.693916	0.255056	0.439893	0.472208
		7733.18			3676.44					4	1.09118	0.885649	0.818045	0.477524	0.643067	0.56156
		8803.61			5298.62					8	1.00251	0.998475	0.999012	0.774606	0.594183	0.612084
		9449.73			6239.57					16	0.873341	0.898457	0.85128	0.533375	0.643898	0.620391
		8262.46			5662.48					24	0.547012	0.57701	0.472842	0.413165	0.4421	0.419957
		5029.98			4016.84
maximum:		9449.73
